# Supplementary material for: Inflammation throughout pregnancy and fetal growth restriction in rural Nepal
Source: Epidemiol Infect. 2019 Aug 30;147:e258. doi: 10.1017/S0950268819001493 (PMC6805761; doi:10.1017/S0950268819001493)
Supplement: Supplementary file 1 [file S0950268819001493sup001.xlsx]

## Sheet: Data
Epidemiology and Infection
Inflammation Throughout Pregnancy and Fetal Growth Restriction in Rural Nepal
Authors:
Michael W. Sauder
Sun Eun Lee
Kerry J. Schulze
Parul Christian
Lee S. F. Wu
Subarna K. Khatry
Steven C. LeClerq
Ramesh K. Adhikari
John D. Groopman
Keith P. West, Jr.
Supplementary material
Supplementary Table: data (n=653) underlying our results
ID	weight	length	hc	cc	agp_b	agp_f	crp_b	crp_f	ga_b	ga_f	bgga	parity	age	muac	read	radio	high_caste	ret	zinc	tfr	alloc	cluster
1	2612	46.9	33	30.4	0.535736	0.431903	1.6214	3.1641	13	36	37	1	19	22.9	0	0	0	1.24663	641.7	6.1234	3	1
2	2946	47.2	33	33.5	0.592308	0.42693	0.0794	1.9445	8	32	41	5	30	20.5	0	0	0	1.45635	425.68	2.32	3	1
3	2844	48.7	33.5	29.7	0.780069	0.434491	0.75	0.3697	9	33	37	1	21	23.5	0	0	0	2.43208	576.37	5.2938	3	1
4	3166	47.2	33.4	34.4	0.780069	0.364288	0.213	0.5405	20	38	39	1	20	21.2	1	1	0	0.478283	517.69	33.8458	3	1
5	3120	47.8	33.5	31.8	0.706489	0.426008	0.21559	0.6464	5	29	38	3	31	24.5	0	0	0	1.12292	519.51	12.7662	3	1
6	2740	49.5	33.1	31.1	0.670932	0.322274	0.3571	4.0507	5	29	40	1	19	23.3	0	0	0	1.02438	584.5	3.213	3	1
7	2472	46.5	31.2	30	0.512467	0.364813	0.4721	0.6336	21	36	42	0	16	21.4	0	0	0	1.50359	393.42	5.5353	4	2
8	2604	47.2	33.5	32	0.523914	0.329395	0.48124	1.3432	8	31	37	1	19	20.2	0	0	0	0.837464	691.23	4.3689	4	2
9	2710	49.3	33.4	29.9	0.628462	0.580364	0.2005	0.9166	8	32	36	1	19	22.7	0	0	1	1.38304	662.88	2.5295	4	2
10	2664	49.3	32.2	32.8	0.664113	0.370346	2.4957	1.3342	12	26	38	0	25	22.9	0	0	0	1.39764	435.72	2.5557	4	2
11	3052	49.6	34.8	31.3	0.670535	1.95412	1.6509	14.9867	15	33	40	1	17	22.9	0	0	0	1.84614	534.24	4.1304	4	2
12	2464	46.8	31.6	28.7	0.435224	0.340456	5.0597	0.9725	12	36	43	2	25	19.5	0	0	1	1.10381	715	6.3236	4	2
13	1996	43.2	31.2	29.9	0.906604	0.42693	6.7838	6.5819	9	25	43	1	18	21.5	0	0	0	0.919754	413.3	4.9958	2	3
14	3488	50.8	34.9	33.9	0.882067	0.787095	0.7168	2.0224	22	23	42	1	21	17.1	0	0	0	0.939362	348.57	3.0954	2	3
15	2888	49.5	32.8	33	0.634328	0.495827	1.7023	0.9664	14	38	41	7	33	22.3	0	0	0	1.76193	381.3	1.7942	2	3
16	2854	47.1	33.2	31.7	0.889225	0.49175	1.3635	0.4019	5	31	39	0	19	25.2	1	0	0	0.885448	455.62	9.3531	2	3
17	3288	57.1	34.5	33.2	0.628462	0.305972	1.1415	0.3426	9	28	39	0	20	23.7	0	0	0	0.996125	456.02	2.3992	2	3
18	3750	51.9	34.1	33.9	0.337439	0.329395	0.3554	1.5439	8	32	32	8	36	25.3	0	0	0	0.905312	447.43	3.3474	2	3
19	2776	49.1	34	33.2	0.472903	0.293994	3.2954	1.1606	9	34	40	1	22	23.9	1	1	1	1.95154	547.4	8.8916	5	4
20	3050	49.8	33.7	31.7	0.634194	0.279883	0.2583	0.05009	7	31	40	0	20	24.2	0	1	1	1.57015	473.2	2.4577	5	4
21	2968	48	33.3	32.3	0.66622	0.463569	0.1676	0.8668	8	31	38	1	18	23.2	1	1	1	1.6621	444.4	5.1323	5	4
22	2730	48.2	33.5	30.5	0.6779	0.342772	0.901	2.5539	13	37	43	5	28	18.7	0	0	0	1.1003	599.79	3.4123	1	5
23	2878	47.5	32.3	32.1	0.681562	0.394291	0.58562	0.6745	9	33	39	0	17	21.7	1	0	0	1.0985	630.48	10.6	1	5
24	2408	48	32.2	31.9	0.505674	1.01149	1.4799	0.9646	14	30	39	1	21	21	0	0	0	0.648347	546.07	6.805	1	5
25	1852	42.3	30.7	27.1	0.504039	0.603032	0.1967	1.7042	12	36	42	3	25	20.9	0	1	0	1.54601	544.4	8.3879	1	5
26	2898	47.4	33.4	32	0.566102	0.42693	0.2112	0.4955	6	31	40	4	24	21.3	1	1	0	1.3941	420.46	3.5922	3	6
27	2784	49	34.7	32.6	0.618369	0.364467	2.2412	0.6973	12	23	39	0	20	23.1	1	1	0	1.09448	438.71	3.2526	3	6
28	2780	46.4	34.2	31.9	0.474911	0.304361	0.7438	3.6074	6	30	35	1	22	21.5	0	0	0	1.65557	712.69	4.9263	3	6
29	3370	49.4	33.5	34.9	0.596835	0.309674	0.18205	0.5736	6	30	39	7	27	23.5	0	1	0	2.05109	448.1	5.3056	3	6
30	2514	46.9	32.2	29.4	0.812295	0.402733	0.35655	0.2693	9	33	36	0	16	22	0	1	0	1.59528	465.1	6.605	3	6
31	2894	49.1	33	31	0.741018	0.449169	0.198	0.5603	6	30	40	1	18	22.6	1	1	0	1.46567	515.05	4.5687	3	6
32	1988	45.7	33.3	26.6	0.767285	0.45921	1.396	1.4129	6	15	40	0	16	19.8	0	0	0	1.29758	731.08	10.5168	3	6
33	2826	47.3	34.1	30.9	0.690901	0.219272	0.42134	0.4331	7	31	39	1	22	22.4	0	0	0	0.575936	658.29	17.4397	1	7
34	3562	50.6	34.2	33.1	0.684764	0.569504	0.0987	3.9424	6	30	43	2	21	21.4	1	1	0	0.966005	381.6	18.9307	1	7
35	2496	49.3	33.3	30.2	0.674703	0.371138	1.9057	1.4185	13	32	42	2	21	22.3	0	0	0	1.44128	462.4	3.3669	1	7
36	3164	49.7	32.8	33.8	0.681502	0.256397	0.1506	0.1986	7	31	41	2	25	21.7	0	1	0	0.87161	378.16	3.7684	1	7
37	2504	47.3	31.6	28.5	0.941292	0.434491	3.0056	3.0548	10	34	41	2	23	21.5	0	0	0	0.985978	435.45	11.6394	5	8
38	3380	48.9	34	34.4	0.727646	0.306209	0.6271	1.1379	7	33	37	2	18	21.8	0	0	0	0.8347	435.28	3.1478	5	8
39	2986	46.6	33.6	30.7	0.716028	0.270691	0.4822	0.3161	9	33	38	3	25	21.4	0	0	0	1.21125	508.85	8.6414	5	8
40	2422	46.3	31.4	28.6	0.716861	0.434491	1.035	3.4897	6	30	37	1	30	23.1	0	1	0	1.33944	471.07	11.4917	5	8
41	3514	50.4	35.4	34.9	0.649005	0.401106	0.1801	0.7042	7	31	40	1	19	23	0	0	0	1.09984	316.2	4.1166	4	9
42	2834	45.9	33.6	31.4	0.804777	0.655287	0.7047	13.3984	7	26	38	5	31	22.1	0	0	0	1.27855	446.53	4.7224	4	9
43	3220	49.5	34.4	33.6	0.752876	0.480957	0.405	0.2299	10	34	40	2	24	20.7	0	0	0	1.14231	525.79	14.4503	4	9
44	3368	49.7	34.4	35.4	0.481382	0.277392	2.3566	1.0798	16	35	41	2	28	21.5	0	0	0	1.43001	372.55	2.1088	2	10
45	2206	45.8	31.6	28.6	0.681562	0.334867	0.759	0.6958	12	31	39	2	20	23	1	1	0	1.19489	627.56	3.9279	2	10
46	3546	49.3	35.5	34.4	0.410778	0.474248	0.1923	0.2059	17	39	39	4	25	21.3	0	0	0	1.4282	492.19	5.2151	5	11
47	3146	49.2	35	34.2	0.519838	0.327851	0.794	0.6555	11	30	42	3	27	31.1	1	1	0	1.8184	661.23	4.1234	5	11
48	2718	46	32.2	29.2	0.467806	0.221539	0.0789	0.3226	8	32	37	5	28	20.8	0	1	1	0.721288	516.81	3.2104	4	12
49	2558	46.5	33.3	31.2	0.742899	0.628462	0.1551	2.9398	11	35	44	0	17	19.8	1	0	0	0.920167	310.61	3.9312	4	12
50	2484	49.7	32.9	31.9	0.528207	0.341752	0.4821	2.9965	7	31	40	2	23	23.6	1	1	1	1.23414	692	2.6885	4	13
51	2970	48.5	33.1	31	0.706371	0.49175	1.7841	1.0521	12	32	43	0	17	22.1	1	1	1	1.11614	468.16	4.6909	4	13
52	2466	46.6	31.6	30.1	0.862686	0.479954	0.7786	0.268	9	34	38	0	18	21.4	1	1	0	0.519286	849.51	4.8341	4	13
53	2678	47.2	33.1	31.6	0.54863	0.395404	1.6955	0.4871	27	37	46	0	19	22.6	1	1	1	1.08254	596.18	7.5591	4	13
54	2584	48	32.4	29.8	0.627616	0.487795	2.666	1.9873	15	28	37	1	22	22.6	1	1	1	1.85531	519.98	3.3741	4	13
55	3184	49.8	33.5	33.1	0.539474	0.342017	0.2056	0.3886	14	40	44	3	25	21.4	0	1	0	0.847094	780.11	2.1962	4	13
56	2910	49.9	31.8	30.9	0.525044	0.580364	0.6799	7.7625	8	32	38	3	22	20.6	0	0	0	1.00379	670.11	5.3007	4	13
57	3136	50.4	33.5	31.4	0.54546	0.311157	0.9467	0.2491	16	40	41	2	22	22.1	0	0	0	1.44642	379	2.2525	4	13
58	2344	45.8	31.5	29.9	0.985964	0.364288	3.3117	0.3845	10	36	38	1	19	21.3	1	1	0	1.30407	522.95	5.2655	5	14
59	2310	48.6	33.8	31.7	0.634194	0.340456	0.1025	0.22304	6	30	40	5	30	20.5	0	0	1	1.27082	316.9	9.4979	5	14
60	2226	48.7	33.2	30.9	0.598339	0.370346	0.6338	0.2844	13	32	39	0	18	23	1	1	1	1.99799	685.6	2.7466	5	14
61	2430	43.2	30.4	31.4	0.373232	0.304361	0.1196	0.264	8	33	37	5	34	19	0	0	0	1.5142	404.99	5.4472	5	14
62	2890	47.5	32.6	30.9	0.410778	0.644852	0.2736	4.2358	8	33	38	0	18	22.6	1	1	1	1.24043	418.74	8.7497	5	14
63	1776	43.7	29.2	25.1	0.435404	0.498605	0.174	5.2045	7	31	36	8	40	22.7	0	0	0	1.10535	530.37	5.9367	5	14
64	2658	50.4	33.8	33.5	0.427622	0.311157	2.1295	1.0891	14	33	41	0	NA	26.5	1	1	0	1.19257	304.81	2.4565	5	14
65	2986	47.8	32.9	33	0.467037	0.440198	0.5403	0.3906	10	34	40	10	40	24.6	0	0	0	1.38351	571.57	1.6793	3	15
66	2722	46.7	30.1	30.6	0.711266	0.424876	5.5279	5.1581	15	39	39	1	19	23.2	1	0	0	0.992296	464.7	7.3825	3	15
67	3032	49.9	32.1	30.9	0.603359	0.513327	5.258	5.0225	11	34	39	3	25	21	1	1	1	1.19319	751.34	4.1234	3	15
68	3162	48.7	32.5	32.3	0.718567	0.377497	5.3288	2.1574	14	33	38	1	19	22.6	1	1	1	1.46145	364.34	4.8929	3	15
69	3068	48	32	33.1	0.647498	0.436272	0.5588	4.0366	9	33	38	3	27	21.1	0	0	0	1.0291	369.76	4.0261	3	15
70	1796	41.8	28.6	26.1	0.638734	0.364288	1.6174	1.2633	11	34	41	7	30	24.2	0	1	0	1.42256	413.22	2.7406	3	15
71	2134	45.9	31	29	0.670535	0.410612	0.2019	6e-05	6	30	40	0	18	23.1	1	1	1	1.58746	635.33	NA	3	15
72	2566	47.8	34	32.2	0.631223	0.463569	0.7518	1.1825	12	35	44	4	30	22.1	0	0	1	1.68898	537.4	4.6285	3	15
73	2222	47.5	31.5	29.3	0.743028	0.526797	0.2689	0.2471	7	30	39	0	18	24	1	0	1	1.03875	589.18	2.7427	2	16
74	2762	51.4	33.3	33.1	0.745986	0.380583	0.09888	0.07037	9	33	39	1	20	22.6	1	1	1	1.33231	602.2	4.0349	2	16
75	2360	45.7	31.3	30.2	0.812611	0.617058	0.2009	3.7779	10	34	42	1	22	22.5	1	1	0	0.918257	611	6.0481	1	17
76	3122	49.8	33.4	32	0.555139	0.417964	0.219	1.6839	8	31	39	1	16	22.7	1	0	0	1.05333	695.41	5.7968	1	17
77	3050	51.5	31.9	31.8	0.500803	0.457487	0.36311	1.0149	7	30	40	2	21	24.3	0	1	0	1.29911	666.2	2.7128	3	18
78	2788	48.5	31.5	30.6	0.735894	0.329395	0.71635	0.5543	8	32	39	1	19	20.3	1	1	1	0.93972	521.14	12.7169	3	18
79	2684	48.6	33.9	33.2	0.73804	0.340456	0.7612	0.3755	8	31	40	0	22	23.6	1	1	1	1.52193	1009.2	3.3507	3	18
80	2570	48.7	32.5	29.9	0.780152	0.364813	0.3239	1.8165	10	33	39	0	18	21.8	1	0	1	1.16137	674.64	11.6172	5	19
81	2548	47.1	31.5	30.2	0.752876	0.456044	0.2747	0.7539	10	34	40	0	18	22.5	1	1	1	0.805026	581.87	6.0719	2	20
82	3352	49.1	33.3	35	0.507868	0.293415	0.3443	1.5379	9	34	40	2	20	20.8	1	0	1	1.07108	526.86	3.0687	2	20
83	2306	50.4	33.5	32.6	0.73804	0.279883	2.8372	0.6272	10	33	41	1	23	21.7	1	1	1	1.14395	390.6	5.1622	4	21
84	2864	48.5	32.1	33	0.490841	0.304361	0.0157	0.00424	12	36	40	2	21	22.6	1	0	1	1.24199	518.73	5.636	4	21
85	2806	49.5	32.2	33.3	0.567994	0.441224	0.4896	1.645	8	32	39	2	22	21.6	0	0	1	2.3597	537.2	6.5537	4	21
86	2252	46.1	31.1	31.3	0.812295	0.434982	0.3246	1.126	9	33	37	0	15	20.6	1	0	1	1.60914	410.5	5.0666	4	21
87	2888	48.9	32.5	32.4	0.749693	0.395404	0.7663	11.7834	5	32	39	2	23	25.8	0	0	1	1.26274	575.94	8.3855	4	21
88	2382	46.1	32.1	29.5	0.930171	0.374083	4.054	1.159	6	30	38	2	22	21.1	1	0	1	0.878826	510.82	4.3147	4	21
89	2506	46.4	29.9	29.5	0.610303	0.459045	0.2162	1.3426	5	29	33	0	20	22	0	0	0	0.439488	430.02	3.5107	5	22
90	2638	46.2	32.7	31.1	0.727646	0.586542	1.1109	1.4948	9	33	39	0	20	23	1	1	1	1.18024	662.28	3.7522	5	22
91	2450	47.1	32.1	31.6	0.435404	0.195352	0.5244	2.7737	9	33	39	2	22	24.7	0	0	0	1.45903	677.1	2.8324	1	23
92	2588	48.1	32	32.5	0.613868	0.284725	0.1174	0.03795	8	31	39	1	16	21.9	1	0	1	1.53897	585.4	14.1435	1	23
93	1586	45.9	29.5	29.1	0.54546	0.526797	0.1759	1.4661	3	27	31	0	16	21.4	1	0	0	1.56346	630.8	5.4972	1	23
94	3170	50.2	32.8	32.7	0.411007	0.40681	0.0939	0.7692	7	31	39	0	21	22	1	1	1	0.894582	764.4	3.6523	1	23
95	2438	48.4	34.4	30.9	0.282313	0.341752	2.4348	0.5064	9	28	32	3	40	23	1	1	1	2.5716	443.4	2.7427	1	23
96	2024	49.5	34.1	28.7	0.952488	0.526797	0.87685	2.1599	8	32	43	0	NA	24.2	1	1	1	1.36585	433.3	5.1861	4	24
97	2800	47.4	32.6	30.4	0.507519	0.357305	0.4223	0.6603	7	31	40	1	20	22.6	1	1	1	1.39205	496.48	3.9979	4	24
98	3502	49.6	33.8	33.4	0.644128	0.215865	0.17294	0.21021	9	33	38	4	25	23.4	0	0	0	1.52148	575.07	2.7719	4	24
99	2792	47.2	32.5	32.6	0.664113	0.570117	2.402	3.8351	11	29	41	1	19	23.2	1	1	1	0.761982	615.78	5.2698	4	24
100	2276	47.2	31.7	31.2	0.563055	0.526797	0.614	1.0701	9	32	37	4	35	26	1	1	1	1.96363	422.4	3.2009	2	25
101	3098	49	34.3	33.4	0.581156	0.508959	0.20292	0.4303	18	37	42	0	18	20.9	1	1	1	1.30224	407.19	11.8131	2	25
102	2540	49.5	32.7	30.7	0.500803	0.195352	0.40342	0.1831	8	32	39	3	30	20.2	0	1	1	0.826423	796.4	2.4124	2	25
103	2858	46.7	32.8	31.4	0.403597	0.348925	0.321	0.5194	28	31	41	0	20	24	1	1	1	1.82417	618.21	5.4614	2	25
104	2526	47.1	32.7	31.2	0.570687	0.364288	0.8141	0.8719	10	36	39	5	26	20.5	0	1	1	1.38826	882.83	3.4345	2	25
105	3152	50	33.9	32.8	0.855991	0.479954	2.7965	2.2803	12	31	41	0	16	24.8	0	1	1	0.705468	289	7.5611	2	25
106	3022	50.6	33.2	32.3	0.47954	0.284725	2.1767	1.4917	11	34	37	3	25	21.2	0	0	0	1.6344	425.2	3.0857	2	25
107	2494	46.2	31	32.2	0.491396	0.364813	1.6747	1.0433	13	32	35	1	25	21.7	0	0	0	1.28305	504.12	3.4007	2	25
108	2186	46.7	32.2	30.9	0.634194	0.284725	0.19235	0.8791	9	33	41	2	31	20.2	0	0	0	1.391	738.1	19.3624	3	26
109	1592	44.8	30.6	28.8	1.2407	0.222124	13.9933	0.7144	10	34	39	5	27	21.2	0	0	0	0.432107	579.1	12.6843	3	26
110	2406	47.2	32.5	30.5	0.638734	0.364813	5.3943	3.8304	11	35	37	10	40	20.7	0	0	0	1.05005	569.8	5.7841	3	26
111	2248	44.8	33.1	27.1	0.716861	0.342772	1.5011	0.7199	10	34	40	1	25	24.1	1	0	1	1.45309	425.32	3.2935	3	26
112	3186	48.9	35	31.1	0.786177	0.402733	1.1338	1.571	11	36	44	2	21	25.1	1	1	1	0.997634	477.2	20.5297	3	26
113	2658	46.8	32	31.4	0.607212	0.387898	0.2848	2.1279	8	29	41	0	20	23.7	1	1	1	0.90428	512.42	2.6802	3	26
114	2392	48.2	32.6	31.7	0.579353	0.431656	1.4896	1.4185	14	37	40	4	29	23.3	0	0	0	0.871373	469.9	2.6206	5	27
115	2746	50.6	34.9	32	0.758147	0.312947	3.5957	0.6877	14	37	43	3	25	28.3	0	1	0	1.44683	567.1	1.9102	5	27
116	2790	46.6	33.4	32	0.604049	0.487795	1.3429	4.9405	10	34	39	3	23	22.6	1	0	0	1.34897	528.94	4.2145	5	27
117	2820	50	32.5	31.7	0.403916	0.34008	1.7949	0.3498	17	30	33	8	40	23	0	0	0	1.18591	611.79	8.639	2	28
118	2488	48.5	32.3	32.3	0.474911	0.34008	0.16438	0.1058	11	30	36	4	26	22	1	0	0	1.81461	474.78	5.1317	2	28
119	3396	48.9	33.1	34.4	0.637981	0.334867	0.2414	1.067	9	33	40	4	29	23.6	0	1	0	1.07313	623.39	2.7098	2	28
120	2436	46.9	30.5	31	1.02518	1.05515	4.759	5.7214	13	37	37	0	17	23.7	0	0	0	1.00067	388.54	3.4572	2	28
121	2316	45.5	31.5	30.8	0.394762	0.440198	0.0761	0.6488	15	41	45	5	29	19.9	0	1	0	1.64262	509.24	4.6738	2	28
122	2442	50.5	34.3	31.6	0.600813	0.462787	0.8304	1.5237	7	32	39	8	33	26.1	0	0	0	1.38363	582.4	15.406	4	29
123	3602	50.2	34.5	34.6	0.578798	0.377497	0.9432	0.07607	18	32	36	0	17	22.5	1	1	0	1.22493	1182.7	22.0629	1	30
124	2988	48.9	34.6	32.7	0.540773	0.406612	0.6215	0.8305	26	34	39	4	25	24	1	1	0	1.40734	405.43	6.2582	1	30
125	2390	50.1	34.1	31.1	1.10054	0.504198	0.29955	0.00917	17	36	46	5	31	22.2	0	0	0	0.685188	668.38	2.7177	1	30
126	3084	50.9	34.5	33.5	0.373232	0.440198	0.8018	1.4404	13	38	40	1	23	23	1	1	0	1.63546	397.77	3.6205	3	31
127	2746	48.7	32	30.7	0.891957	0.504198	0.16048	0.3944	7	26	37	7	31	23.2	0	1	0	1.07285	591.55	9.8986	3	31
128	3436	51	33.5	34.4	0.743199	0.277775	0.0776	0.16819	8	32	40	4	25	24.1	0	1	0	0.806967	590.41	6.9258	3	31
129	3128	50.1	32.4	32.3	0.38488	0.215865	9.109	1.838	13	35	40	6	35	26.1	0	0	0	1.19539	575.33	5.0705	3	31
130	2590	48.6	34.2	30.6	0.507868	0.334867	7.4283	1.8139	14	33	36	2	20	22.5	0	0	0	0.79297	507.73	5.5453	3	31
131	1990	47.3	30.8	30.6	0.452581	0.351137	0.24193	0.03667	19	39	42	1	17	21.3	0	0	0	1.14089	373.9	4.9117	3	31
132	2170	45.2	30.2	29.2	0.973589	0.424876	0.446	0.9178	9	33	40	0	16	22	1	0	1	1.6567	727.13	9.2265	4	32
133	2240	48.4	34	26.1	0.679778	0.480957	0.6252	1.6638	9	31	41	0	18	26.7	1	1	1	1.20318	559.09	2.8657	4	32
134	2226	47.2	34.1	30.6	0.8235	0.462787	2.0419	5.0706	11	33	41	0	18	25	1	1	1	1.38883	718.5	3.0086	4	32
135	3790	51.8	35.2	33.2	0.327687	0.329395	0.462	0.6045	11	26	39	1	22	26.2	1	1	1	1.34375	437.77	3.25313	4	32
136	2596	45.7	32.2	30.8	0.499474	0.222124	0.6471	1.0863	15	34	39	1	24	23.2	1	0	1	1.45669	577.19	4.5505	4	32
137	3430	48.6	34.3	32.7	0.410778	0.222124	0.7688	1.4048	9	32	40	11	40	22.7	0	0	0	1.12432	389.74	2.5842	3	33
138	3180	48.4	32.6	32.2	0.645635	0.35836	0.07722	0.5985	10	34	40	0	17	20.5	1	0	0	0.883534	633.62	13.8321	3	33
139	2474	48.2	32.5	30.5	0.474911	1.11669	1.1705	14.4793	18	37	42	1	21	23.4	0	0	0	1.45744	590.87	2.7439	3	33
140	2300	47.2	32.2	29.2	0.880748	0.448695	1.0637	2.6839	6	31	38	1	27	24	1	0	0	0.897913	586.99	3.5609	3	33
141	3302	50	35.1	33.2	0.727646	0.508959	0.3598	0.7151	8	20	39	0	16	22.5	1	0	1	0.931613	751.33	8.1031	3	33
142	3374	49.5	34.1	33.6	0.670427	0.457487	6.9703	3.0917	13	32	40	3	23	21.4	0	0	0	0.988521	593.54	4.9153	3	33
143	2940	49.4	34.5	33	0.604049	0.30603	1.1279	4.4348	10	34	39	0	NA	22.5	1	0	1	1.48136	372.53	3.0764	1	34
144	2840	47.3	31.9	31.2	0.735894	0.655287	0.20275	8.609	6	30	39	1	15	21.2	0	1	0	1.39066	573.88	6.6165	1	34
145	2630	45.4	32.3	30.7	0.474073	0.335099	0.11919	0.1803	9	34	39	5	27	23	0	0	0	1.4874	559.75	3.528	2	35
146	2710	49.7	32	29.9	0.186466	0.17058	1.3198	1.7881	12	36	40	5	30	22.1	0	0	0	1.4389	608.6	5.1301	2	35
147	2668	47.7	32.4	30.4	0.752876	0.387343	1.7362	0.80697	12	36	43	4	29	19.2	0	0	0	1.00634	599.8	2.897	2	35
148	3108	48.6	32.8	32.5	0.600292	0.474248	0.6703	2.2051	8	32	39	1	19	19	1	1	1	1.22506	373.89	5.2514	2	35
149	2236	50.1	31.1	30.6	0.701826	0.254336	0.13755	0.2317	8	32	40	3	24	21.6	0	1	0	0.916603	430.2	6.4358	2	35
150	2990	48.5	32.3	30.9	0.679778	0.327851	3.4565	6.8906	10	34	41	3	21	23	0	0	0	0.988487	583.78	2.9909	2	35
151	2428	47.4	32	29.3	0.706489	0.620623	1.6973	1.0018	5	29	40	0	20	21.1	1	1	0	1.0893	635.7	3.7112	2	35
152	3792	53.6	35.4	33.5	0.609077	0.327851	2.2371	0.78656	15	39	41	2	30	23.1	0	0	1	2.08769	395.28	3.6822	3	36
153	3656	50.1	33.8	34.3	0.713197	0.589291	5.9604	2.5326	8	33	38	3	27	28.3	1	1	0	2.292	749.28	6.2464	3	36
154	2548	47.4	32.4	30	0.532496	0.40681	0.3542	3.3665	9	33	40	5	35	20.1	0	0	1	1.01573	395.2	3.9876	3	36
155	2504	47.3	32.4	30.2	0.649005	0.340456	4.2956	1.6023	10	33	35	1	19	19.3	1	0	0	0.990332	512.6	2.4593	3	36
156	2930	50	35.2	33	0.767655	0.528677	0.8994	1.1888	10	24	38	0	16	23.4	0	0	0	1.13745	519.1	1.7297	3	36
157	2974	49.2	34.2	30.9	0.523914	0.329395	0.2148	0.528	10	34	40	0	15	21.5	1	0	0	1.21758	456.74	3.2942	3	36
158	3250	51.3	35	34.1	0.48019	0.334867	1.9817	1.3147	13	38	44	2	20	24.6	0	1	0	1.31155	478.28	3.1927	3	36
159	2494	47	33	30.4	0.670535	0.394291	0.3065	1.1946	11	35	38	0	21	24	1	1	1	1.50788	507.5	7.1941	4	37
160	2480	45	32.6	30.4	0.842475	0.731107	0.4172	1.3528	9	34	41	2	22	18	1	0	1	1.48457	585.46	16.9372	4	37
161	2266	46.9	30.5	29.4	0.612852	0.364288	0.3168	2.3176	6	30	38	1	21	21.1	0	1	0	1.01477	529.6	3.9106	4	37
162	2858	48.1	32.9	32.5	0.428086	0.17058	0.2744	0.8435	7	26	39	0	16	21.5	1	1	0	1.37903	673.65	8.9117	5	38
163	2416	47.7	33.5	30	0.850015	0.424876	0.8879	1.0792	8	33	40	0	22	26	1	1	1	1.00712	516.22	9.199	5	38
164	2124	46.4	31.4	27	0.707556	0.364288	0.5745	0.5474	7	31	42	0	19	22.3	1	1	1	0.657398	478.86	11.8753	5	38
165	2410	48.6	32	31.2	0.472903	0.892245	0.1685	3.2437	7	31	38	2	19	22.2	0	0	0	1.35052	598.6	4.7763	5	38
166	2370	44.6	31.2	30.5	0.653704	0.293415	0.3674	0.8692	8	33	38	2	26	22.5	0	0	0	0.969618	951.59	3.1571	5	38
167	2264	47	31.8	30.9	1.49397	0.277775	4.2351	0.1808	15	39	40	2	21	21.9	0	0	0	2.16486	360.1	8.064	5	38
168	3434	50.5	32.6	33.9	0.780152	0.30603	0.2415	0.06677	7	30	41	0	17	21.5	0	0	0	1.09327	291.39	4.1012	5	38
169	2918	48.6	31.4	32.2	0.624921	0.424876	0.13288	0.7122	10	29	39	0	16	23.5	1	0	1	1.21186	660.24	5.0504	1	39
170	2878	48	32.9	30.5	0.767655	0.440198	0.2159	9.2803	6	30	39	9	39	23.5	0	0	0	1.42104	716.32	3.829	1	39
171	2266	47.7	31.7	31.4	0.465368	0.223012	0.128	0.00917	9	33	38	6	26	22.7	0	0	0	1.89187	528.3	6.8229	1	39
172	2778	49.4	32.1	31.4	0.590676	0.193175	0.3147	0.01674	3	27	33	2	22	24	0	0	0	1.0482	836.8	5.3523	1	39
173	2558	49.4	32.4	33.6	0.668135	0.569504	0.11065	0.1806	10	34	39	1	18	20.7	0	0	0	1.87498	384.5	3.415	1	39
174	2756	47.6	33.1	31.1	0.690901	0.553044	2.0955	2.3233	10	28	39	1	24	27.5	1	1	1	1.20722	627.24	5.7823	1	39
175	2978	49.5	33.5	32.3	0.862686	0.249485	4.9807	1.9505	5	29	38	2	22	24	1	1	1	1.23214	565.07	6.3334	1	39
176	2426	45.5	32.5	31.7	0.637981	0.394291	0.4813	1.259	14	34	40	0	19	21.7	1	1	1	1.4997	577.05	3.1122	3	40
177	2482	46.7	32.7	30.3	0.906604	0.627065	0.5539	0.8296	10	35	42	0	20	22.5	0	0	0	1.02216	400.58	13.0873	3	40
178	2216	48.2	32.5	29.9	0.579353	1.38452	0.1488	9.8305	9	32	43	1	20	23.1	1	1	1	1.24565	330.4	3.1776	5	41
179	3210	48.5	33	33.5	0.92699	0.406612	0.22885	1.4185	6	30	39	2	21	22.5	1	1	1	1.31425	673.03	6.7273	5	41
180	2254	45.5	31	28.4	1.28558	0.61394	12.598	11.912	7	29	35	0	16	23.1	0	0	0	0.729673	701.37	5.0426	4	42
181	2230	46	31.9	29.6	0.532496	0.440198	0.3776	0.9576	9	26	39	0	18	21.5	0	0	1	1.05911	305.44	5.1955	4	42
182	3386	49.5	33.3	32.6	0.474865	0.327851	0.4363	0.2356	7	32	37	2	23	20.5	0	1	0	1.32903	554.97	5.6185	2	43
183	2362	48.2	32	30.4	0.737183	0.526797	0.583	1.0343	8	27	36	1	18	21.7	0	0	0	0.9201	537.75	18.1492	2	43
184	2582	49.8	33.5	32.2	0.474911	0.364288	0.9835	0.4509	18	37	39	1	22	21.5	1	1	1	1.48281	614.06	4.0499	1	44
185	2828	51.9	34.1	33.6	0.773324	1.25097	0.5219	7.109	6	30	42	1	21	25	1	1	1	2.65213	614.16	15.2335	1	44
186	3356	49.4	32.6	34	0.583188	0.277392	0.1787	0.4447	9	32	41	4	29	21	0	0	1	1.82589	935.8	4.4139	1	44
187	2512	46.4	31.2	32	0.514695	0.809774	3.1991	8.7704	11	34	36	4	25	21.5	0	0	0	1.31712	619.58	3.7259	3	45
188	3254	49.2	33.3	33.5	0.537896	0.306209	1.1533	1.8757	13	37	42	1	18	20.5	0	0	0	0.935419	322.75	14.035	3	45
189	2494	49.1	32.3	30.8	0.554322	0.424876	1.4115	1.8047	9	33	39	5	25	21.3	0	0	0	2.21159	612.92	8.632	3	45
190	2544	49.3	33.1	31.9	0.5934	0.195352	5.5169	0.8961	9	33	39	3	30	24	0	1	0	0.941262	359.34	34.529	3	45
191	3116	50	32.5	34.1	0.779413	0.377497	0.8979	5.2259	16	35	43	2	27	23	0	0	1	1.19205	373.19	71.0526	2	46
192	2950	49.3	34.1	30.1	0.942518	0.403324	1.9123	1.2588	10	34	41	0	16	21.1	1	0	0	0.946947	958.6	14.8903	5	47
193	2668	49.5	32.7	31.5	0.77401	0.655287	4.9161	2.1922	9	33	37	7	26	21.5	0	0	0	1.15063	375.34	11.7859	5	47
194	3676	50.3	34.3	34	0.534394	0.364288	0.931	0.4591	14	33	41	5	27	25.8	1	0	0	1.20143	508.81	5.901	5	47
195	2344	43.7	32.8	29.7	0.974342	0.42693	2.4757	0.02396	10	35	40	0	18	22.5	0	0	0	0.772135	365.71	7.8932	5	47
196	2928	48.9	33.7	30.9	0.792904	0.250102	0.2829	0.4066	9	28	40	2	26	23.2	0	0	0	1.51275	426.21	13.1933	5	47
197	2162	45.5	30.1	29.3	1.02805	0.690533	2.677	0.1722	6	32	37	0	17	21.4	0	1	0	1.17218	400.3	9.2494	5	47
198	2628	46.9	32	28.9	0.700354	0.620623	0.43431	0.4494	12	36	47	6	29	23.9	0	1	0	0.997346	557.14	2.6604	5	47
199	3128	49.4	33	32.5	0.716028	0.364467	0.17998	0.09725	16	20	38	0	17	24.4	0	1	0	1.04009	474.17	8.9976	5	47
200	3040	49.7	35.1	32	0.664792	0.342772	0.359	0.4908	12	34	42	2	25	20.1	0	0	0	1.92206	600.56	4.0401	1	48
201	3148	51.2	33.2	34.2	0.670535	0.395116	1.5535	1.2544	12	37	40	7	36	22	0	0	0	1.03177	603.1	16.433	1	48
202	2482	48.7	33.1	31.5	0.532564	0.334867	1.9702	0.2781	12	39	46	1	24	21.5	0	0	0	1.25014	511.1	6.5034	1	48
203	2806	48.2	32.5	32.3	0.500803	0.342772	1.816	0.0497	12	31	34	4	27	19.3	0	0	0	2.67354	585.1	6.721	4	49
204	2550	47.6	33.4	32.6	0.395325	0.370346	0.6049	0.6039	7	31	37	2	21	19.3	0	0	0	2.01009	606.7	4.7875	4	49
205	3066	48.8	35.1	33.3	0.677285	0.511787	4.361	1.738	8	33	41	0	18	25.6	1	0	0	0.730497	671.57	2.9973	4	49
206	2482	49.2	32.6	32.8	0.81786	0.555457	1.0876	9.3303	12	36	41	1	23	24.7	0	0	0	1.11513	532.6	15.3807	4	49
207	3140	50.6	33.6	31.9	0.410778	0.335099	0.09524	0.3123	17	31	41	0	NA	22.4	0	0	0	1.08961	627.98	4.2929	2	50
208	1684	43.6	28.4	26.2	0.8235	0.463569	0.9691	1.6318	5	29	35	0	NA	20.5	0	0	0	1.78078	670.8	6.1874	2	50
209	3160	50.9	33.1	32	0.681562	0.35836	0.29386	0.2734	6	31	38	0	18	24.7	0	1	0	0.989766	532.48	3.3107	2	50
210	3016	49.3	34.1	31.5	0.573051	0.511787	0.07838	8.0625	9	34	40	0	18	21.8	0	0	0	0.805788	558.8	4.6245	2	50
211	2372	47.2	31.5	32	0.5934	0.824089	1.9174	0.945	10	33	37	2	20	25	1	1	0	1.86125	470.03	2.5557	2	50
212	2740	47.3	32.3	31.3	0.81786	0.665996	6.6021	9.0779	8	26	43	3	30	24	0	0	0	0.73044	653.9	6.2039	2	50
213	3270	49.6	34	33.6	0.713197	0.489556	0.3075	1.8771	6	31	39	0	18	24.3	1	0	0	1.41699	994.135	3.4661	5	51
214	3082	49.3	33.5	31.6	0.448505	0.592735	0.19311	1.3696	9	33	39	0	21	26	0	1	0	1.34105	602.47	3.4614	5	51
215	2804	47.3	33.6	32.3	0.735977	0.617058	1.3613	0.9933	9	33	35	0	17	21.2	1	1	0	1.28077	359.82	2.4286	5	51
216	2968	47.1	31.9	31.6	0.382492	0.553044	0.1384	10.3017	8	32	38	0	16	22.2	1	0	0	0.941992	441.54	5.7293	5	51
217	2698	47.8	32.9	32.3	0.465368	0.351137	0.123	0.1806	8	32	39	2	22	21.6	1	0	0	1.04606	538.1	5.7852	3	52
218	2172	47.6	32.8	30.6	0.812295	0.3711	2.8023	4.9824	12	36	38	5	25	22.4	0	1	0	1.35003	520.2	18.2936	1	53
219	2558	49.2	32.5	29.7	0.716861	0.480957	0.1115	0.3592	9	23	39	0	21	22	0	1	0	0.828936	551.88	7.5306	1	53
220	3444	48.9	33.5	33.4	0.574626	0.427421	0.2083	1.4894	8	32	40	2	24	22	0	1	1	0.990317	985.84	5.7493	1	53
221	2880	49.3	32.6	32.5	0.767138	0.440198	6.0988	4.2707	11	34	38	1	23	23.1	1	0	0	0.660552	657.91	1.9793	1	53
222	2598	46.7	32.2	30.7	0.459453	0.249785	0.21885	0.3797	6	30	39	0	17	19.4	0	0	0	1.05899	711.37	3.2676	1	53
223	2914	48.7	32.1	33.5	0.416625	0.193175	4.5141	0.6612	24	28	41	0	19	20.6	1	1	0	1.17008	504.76	28.9181	4	54
224	2884	48.2	32.6	30.8	0.780012	0.479954	2.5803	1.2182	14	38	39	1	21	21.7	0	0	0	1.15342	435.1	4.8873	4	54
225	3326	49.5	33.4	33	0.635067	0.479954	0.19788	1.5811	7	31	41	0	19	21.9	1	1	1	1.28057	437.45	19.8532	4	54
226	2860	50.5	33.8	33.4	0.809509	0.400829	0.2434	0.4453	6	30	40	0	18	28	0	0	0	1.03432	667.735	18.2476	4	54
227	2244	45.7	32.4	31.2	0.600813	0.47242	0.16435	1.083	10	33	41	2	24	22.7	0	0	0	0.974866	523.2	4.5806	4	54
228	2020	44.5	30.9	28.7	1.01061	0.812611	0.4939	5.7027	7	31	39	4	23	21	1	1	1	1.17115	522.84	5.6052	4	54
229	3308	47.8	34.1	33.4	0.511067	0.459045	0.19491	0.9008	9	33	39	2	21	18.7	1	1	1	0.906517	583.59	4.0119	4	54
230	2934	47.6	32.5	31.7	0.506482	0.304361	0.1689	0.07771	9	33	39	3	25	21.8	0	0	0	0.860542	492.57	7.0774	5	55
231	3432	49.4	34.3	33	0.443437	0.214231	0.2229	0.24449	13	38	45	4	26	22.4	0	1	0	1.68498	617.94	3.6286	5	55
232	2272	48	33	30.2	0.695137	0.342017	1.4049	0.3547	13	37	38	0	19	24.4	0	0	0	1.13003	620.51	3.776	5	55
233	2146	45.2	32.4	30.5	0.824524	0.275192	1.0323	0.5673	9	33	41	1	20	22.2	1	0	1	1.62517	549.1	3.0409	3	56
234	2102	45.1	31.6	28.2	0.695137	0.387898	0.42913	0.8572	6	30	41	0	18	23	1	1	1	1.22341	655.44	3.9529	3	56
235	1972	46.1	30.1	29.3	0.603359	0.309674	0.2151	0.2851	11	36	42	0	26	25.1	0	0	0	1.16695	458.1	3.13	3	56
236	3268	49	33.7	31.1	0.716861	0.342772	1.2047	4.2903	7	31	41	2	30	23.9	1	0	0	1.18616	477.29	6.0802	1	57
237	2638	45.7	33	31.3	0.653704	0.245942	1.682	0.06229	10	34	42	2	23	19	0	1	0	0.728555	579.57	3.2749	1	57
238	2764	50.1	32.7	29.5	0.485161	0.528517	0.154	0.3122	6	7	41	1	23	21.7	1	1	0	1.37246	904.44	5.2379	1	57
239	2554	46.2	33.5	30.8	0.765318	0.690533	0.16215	2.6094	6	25	40	0	15	24.9	1	1	0	0.755186	396.7	8.2939	1	57
240	3590	50.4	34.1	33.4	0.653704	0.214231	0.2276	0.1897	8	33	41	6	30	19.5	0	0	0	1.0464	575.8	3.8939	1	57
241	1634	42.8	28.8	26.7	0.983859	0.570117	1.3223	8.2788	6	30	33	1	23	23.9	0	1	0	1.33857	487.2	5.7766	1	57
242	2722	51	34.5	32.5	0.563055	0.312947	0.0952	0.15126	11	35	41	1	19	23.8	0	1	0	1.56619	508.6	3.2009	1	57
243	3112	50.1	33.3	33.1	0.886105	0.374083	0.6587	1.7106	8	32	40	1	18	25.4	1	1	0	1.4032	630.02	3.8645	1	57
244	2360	46.3	32	30.3	0.646727	0.434491	0.4802	1.816	11	35	39	0	19	24	1	0	0	1.28432	690.36	1.9118	2	58
245	2678	48.5	32.6	30.4	0.540773	0.466251	0.30436	0.5444	11	36	43	2	24	22.2	0	1	0	0.917987	490.9	2.5846	2	58
246	3150	48.8	33.8	32.5	0.62515	0.489556	0.3616	0.405	8	38	40	2	19	20.5	0	1	0	0.898464	593.75	3.0273	2	58
247	3062	49.2	31.8	31.1	0.304071	0.19122	1.2002	0.9716	22	37	39	5	30	20.3	0	0	0	1.00268	408.19	3.6653	2	58
248	2196	44.3	29.3	29.4	1.01149	0.467844	0.39361	0.4571	6	31	40	2	20	21.2	0	1	0	0.975997	603.98	5.158	2	58
249	2378	45.9	31.8	30.1	0.699162	0.5934	0.8288	1.1284	15	31	41	3	27	22.8	0	0	0	2.00685	645.91	16.534	2	58
250	2838	47.6	33.2	31.2	0.568579	0.698366	1.3235	7.0493	9	32	35	5	30	19.7	0	0	0	1.10994	558.61	6.2582	2	58
251	2854	47.6	32.4	31.5	0.745986	0.401106	0.3219	0.6522	12	36	44	6	32	22.1	0	0	0	1.41163	624.8	3.0086	1	59
252	2668	48.7	32.4	30.9	0.790324	0.480957	9.0863	7.0096	6	30	39	2	21	20.1	0	1	0	0.75996	522.28	2.4599	1	59
253	1982	44.6	30.3	29.8	0.60038	0.257085	1.5387	1.182	12	36	41	1	22	24.6	0	1	1	1.34957	467.7	5.4149	5	60
254	2516	48	32.1	28.3	0.786177	0.449169	4.167	0.7103	8	32	37	3	25	20.8	0	1	0	1.20066	714.94	6.665	4	61
255	2848	51.1	32.6	30.3	0.662945	0.35836	0.142	0.9671	7	16	41	0	21	22	1	0	1	1.35143	662.51	3.0227	4	61
256	2682	48.7	34.4	32	0.670932	0.593134	0.18311	1.0701	7	31	40	2	25	24.7	0	0	0	2.1806	574.2	1.995	4	61
257	2478	45.9	32.7	29.6	0.363642	0.371138	0.3139	0.2096	6	30	40	1	20	21.1	1	0	1	1.72392	489.7	1.9375	4	61
258	3272	49.2	34.6	33.3	1.64738	0.848099	4.0494	6.3513	9	33	40	0	15	21.5	0	0	0	0.412554	641.23	8.53	4	61
259	3254	49.1	33.2	33.6	0.773391	0.525044	0.6046	0.8564	9	33	41	7	34	22	0	0	0	0.889536	394.35	7.3411	3	62
260	2954	49.5	33.3	31.8	0.467037	0.49175	6.4702	4.2232	13	37	38	1	21	22.7	1	0	0	1.37277	380.87	7.478	3	62
261	1948	46.2	32.4	30.1	0.73804	0.284725	1.98925	0.0652	8	29	36	6	28	21.3	0	0	0	1.19412	447.4	6.7502	3	62
262	3212	49.7	33.4	32.9	0.54863	0.223012	0.1689	0.9012	7	32	40	4	27	22.6	0	0	0	1.13067	558.71	3.6205	3	62
263	2532	48.4	32.9	30	0.540773	0.327851	1.6355	0.618	14	36	41	7	35	21	0	0	0	0.898334	499.66	2.5534	3	62
264	2894	50.8	34.5	33.7	0.701826	0.371138	0.2935	0.16648	11	32	41	1	19	20.7	0	1	0	1.37683	415.7	9.9064	3	62
265	2190	46.6	32.1	28.3	0.635165	0.526797	1.9804	2.8213	10	34	39	0	17	24.5	0	1	0	0.849516	590.7	3.3593	3	62
266	2038	45	31.5	28.6	0.380497	0.372752	1.2498	3.6186	13	35	36	3	26	22.1	0	0	0	0.740465	491.47	20.2671	3	62
267	2016	48	30.6	30.2	0.598339	0.341752	0.20914	0.06384	12	36	42	6	30	24.4	0	0	0	1.38442	507	2.3697	3	62
268	3140	50.2	32.8	31.7	0.603359	0.306209	0.6555	0.2688	9	33	40	3	22	22	0	0	0	1.15892	648.02	3.0222	3	62
269	2730	46.7	33.1	30.8	0.603359	0.335621	4.3284	0.5666	1	25	32	0	12	22.3	0	1	0	1.22905	659.09	6.2262	3	62
270	2814	48.1	32.5	30.7	0.830913	0.298979	0.6723	2.0517	11	34	39	0	19	22.7	0	0	0	1.25519	567.67	6.4455	3	62
271	2812	48.2	33.2	31.5	0.661465	0.279883	0.4119	0.2946	6	31	37	3	25	22	0	0	0	1.37743	556.99	2.7177	3	62
272	2104	45.3	29.8	29.4	0.499532	0.371138	0.64046	4.0496	11	35	36	1	18	23.7	1	1	0	1.36006	471.2	10.3445	2	63
273	3422	49.8	35.5	34.3	0.662945	0.348925	3.0415	5.395	10	35	44	4	26	22.2	0	1	0	1.29331	566.55	3.3982	2	63
274	3106	49.5	33.6	32.5	0.903002	0.466251	0.3186	1.4513	6	30	40	0	16	21.2	0	1	1	1.25273	726.48	12.6466	2	63
275	2602	47.1	32.1	30.8	0.690598	0.394291	1.8201	2.9144	7	31	34	0	17	23.7	0	0	1	1.19791	421.22	6.4222	2	63
276	3396	52.4	35.4	35.5	0.635165	0.322274	3.2091	0.07445	8	32	39	4	24	24.5	0	0	0	1.63014	514.9	8.7036	2	63
277	2098	46.6	31.1	30.8	0.494063	0.603032	0.2912	2.3718	8	32	38	5	25	24.9	0	0	0	1.09588	614.1	3.1254	2	63
278	3024	49.6	35.2	33.1	1.10945	0.246612	3.3733	0.4123	16	34	40	1	20	18.7	1	1	0	1.22588	526.71	3.1122	2	64
279	2768	48.6	34.1	30.5	0.993221	0.400829	0.328	2.0118	9	33	40	1	20	21.5	0	1	0	1.13986	418.4	5.3397	2	64
280	2474	47.2	32.6	28.9	0.748424	0.658723	1.9274	2.7515	7	30	40	3	23	21	0	0	0	1.14807	702.1	5.4039	2	64
281	2712	47.7	32.6	31.3	0.500803	0.342772	1.927	2.5477	8	32	40	3	18	21.1	0	0	0	2.05353	510.07	3.2418	2	64
282	2256	47.2	32.2	28	0.999022	0.881141	0.77	11.7374	9	39	39	1	19	17.8	0	0	0	0.876971	566.59	3.2288	2	64
283	3312	49.1	34.3	32.6	0.695137	1.21065	0.3006	18.8233	6	25	41	1	21	21	1	0	0	1.24614	458.59	6.126	2	64
284	2594	48.4	31.9	29.5	0.54546	0.370346	0.1217	0.0673	11	35	41	2	20	22.5	0	0	0	2.37142	444.2	3.6691	2	64
285	2456	46	31	30	0.85355	0.698366	0.5581	4.6409	8	33	39	4	30	19.4	0	0	0	0.898874	465.75	4.4093	2	64
286	2726	49.9	33.3	31.8	0.713197	0.693143	0.33268	6.4173	8	41	41	1	25	21.3	0	0	0	0.541102	1410	4.3534	2	64
287	2802	48.4	33.8	31.1	0.699162	0.40681	1.5137	2.2763	9	33	37	1	21	20.3	0	0	1	0.974607	759.39	16.0493	5	65
288	3092	49.1	34.1	32	0.812611	0.522212	0.7411	5.7811	10	40	41	1	18	22.6	1	1	1	1.45309	592.59	3.3474	5	65
289	2412	47.1	32.1	29.2	0.82837	0.449169	2.6411	2.5499	10	34	39	0	20	20.5	0	0	0	0.672101	461.5	4.156	5	65
290	2872	48.7	33.7	32.1	0.637981	0.277775	0.4143	0.4804	11	35	40	0	18	22.9	1	1	1	1.1797	540.05	4.4462	5	65
291	3318	47.4	33.2	33.7	0.860044	0.403324	0.277	0.59727	7	31	39	2	21	23.9	1	0	0	1.30255	473.9	6.1326	4	66
292	2042	44.8	31	28.2	0.679778	0.45921	2.168	2.848	10	34	39	3	31	18.8	0	0	0	1.31536	732.08	5.4149	4	66
293	2680	47.1	32.4	30.5	0.627616	0.372752	0.612	2.3385	9	33	39	2	23	19.7	0	0	1	1.46515	409.59	4.6522	4	66
294	2984	48.4	34.1	31.2	0.600292	0.457487	0.152	0.4637	8	32	39	1	23	19	1	0	1	0.833369	513.28	23.1866	4	66
295	2458	46.3	31.5	28.9	0.702637	0.929091	1.0839	2.2608	10	34	39	0	18	19.7	0	0	0	1.34384	409.7	9.4642	4	66
296	2278	45.6	31.9	30	0.35024	0.40681	1.72047	0.01056	27	31	40	0	19	21.5	0	0	0	0.979009	466.5	3.9921	4	66
297	1820	43.1	28.6	26.7	0.634194	0.322274	0.42475	0.02178	17	36	39	4	31	24.1	0	0	0	2.2935	424.1	2.9345	3	67
298	2912	50.1	34.2	32.1	0.379602	0.334867	0.4972	1.8741	7	31	39	1	22	19.2	0	1	1	1.17023	474.86	3.5991	3	67
299	2334	47.7	32.7	28.5	0.943133	0.553044	2.0241	7.2618	8	31	40	0	20	20.9	1	1	0	1.19137	428.3	3.8965	3	67
300	2294	46.9	31.1	28.9	0.568579	0.250102	0.16326	0.652	7	31	40	1	20	22.6	0	1	0	1.42927	440	4.9431	3	67
301	2862	47.4	32.4	30.4	0.711266	0.364288	0.5045	0.7816	10	33	43	1	20	22.3	1	0	0	1.19382	487	3.0409	3	67
302	2974	48.2	33.6	32	0.647498	0.214231	0.28425	0.9743	5	29	39	1	21	23.3	0	0	0	1.16532	454.69	3.327	3	67
303	3062	49	32.5	32.7	0.48096	0.284595	0.2325	0.02486	20	39	42	0	20	22	0	0	0	1.71079	478.77	11.8265	3	67
304	2674	48.6	32.9	29.6	0.48956	0.365627	0.7779	0.4923	16	25	39	0	17	22.1	0	1	0	1.10823	573.05	4.7767	3	67
305	2210	45.4	31.5	28.1	0.708151	0.30603	1.1763	0.6358	13	36	41	1	18	18.5	1	0	1	1.63671	582.9	18.774	3	67
306	2642	48.3	34.1	28.3	0.73804	0.431903	0.1514	0.01331	5	29	39	0	14	25.3	1	1	1	1.72708	611.66	3.6806	3	67
307	3238	49	34.6	31.3	0.631223	0.501321	0.1268	0.3123	9	32	39	2	28	26.3	0	1	0	1.57099	595.81	7.5517	1	68
308	2352	46.4	31.7	30	0.624921	0.374083	0.15842	0.14207	5	29	38	0	18	19.7	0	0	0	1.01781	437.97	5.101	1	68
309	3340	50.1	33.4	33	0.983859	0.599228	2.2371	1.9733	12	36	44	1	23	19.7	0	0	0	0.948584	564.98	5.2038	1	68
310	3242	50.3	33.8	31.7	0.54546	0.311157	0.6833	0.02603	9	33	35	4	23	19.7	1	0	0	1.75318	465.5	4.4006	3	69
311	2142	45.4	30.4	28.2	0.624921	0.495827	0.5655	0.828	17	31	33	2	25	23	1	0	0	1.45723	346.86	4.1254	3	69
312	2820	49.2	32.7	29.9	0.758147	0.665996	0.1928	1.5925	9	33	38	1	20	24.8	1	0	0	1.14459	593.2	9.2656	3	69
313	2390	47.5	30.6	29.6	0.834017	0.562119	0.4938	0.933	8	32	36	2	20	20.3	0	1	0	1.55347	532	3.6926	3	69
314	2950	48.3	34.9	33	0.467806	0.434982	0.13271	0.3906	7	30	40	0	19	24.3	0	1	0	0.840203	602.2	2.8622	3	69
315	2708	46.8	32.5	30.2	1.02518	0.250706	3.8472	0.4967	6	30	35	5	27	22	0	1	0	0.767113	706.6	2.049	5	70
316	2770	49	33.9	30.7	0.728712	0.334119	0.2833	0.3633	12	45	46	0	20	25.9	1	0	0	0.716434	668.06	2.9803	4	71
317	2176	46.1	31.9	29.7	0.628462	0.3711	0.1589	2.0576	11	30	43	3	21	21.4	0	0	0	0.9844	440.74	4.1254	4	71
318	2076	46.1	31.4	26.9	0.528207	0.3711	0.2763	1.1007	14	37	40	5	29	20.5	0	1	0	1.06887	531.2	5.4149	4	71
319	2024	42.4	30.8	26.7	0.748424	0.535412	0.2282	1.2825	5	30	40	4	42	20.4	0	1	0	2.2476	728.5	3.219	2	72
320	2738	48.9	33.2	30.1	0.863466	0.64137	1.1045	2.6788	10	34	38	0	17	22.5	1	1	0	0.860443	715.7	6.2617	2	72
321	2634	47.3	32.3	30	0.674703	0.34008	0.4492	1.2855	5	29	38	1	17	22.5	1	1	0	1.36388	515.5	5.2026	2	72
322	2758	49.4	32.8	29.5	0.447512	0.335099	1.2733	1.8488	12	39	42	3	30	24.4	0	1	0	1.09673	535.8	2.7293	2	72
323	2356	46.7	32.2	28.7	0.845835	0.869871	0.4871	7.7784	11	30	37	0	15	23.9	0	1	0	0.794235	581.35	2.7741	2	72
324	2522	47.1	31.9	31.1	0.579353	0.312947	0.427	0.201	14	38	41	3	23	19.6	1	1	0	1.34325	452.3	5.9535	2	72
325	3108	49.3	34.1	32.7	0.545804	0.277775	0.11287	1.67	6	30	41	0	17	21.1	0	1	0	0.744546	812.16	4.0709	1	73
326	2886	47	32.4	31.9	0.265629	0.306209	0.2437	1.5331	12	36	36	4	27	20.4	0	0	0	1.21726	249.63	5.7493	1	73
327	2358	45.4	32.5	29.6	0.749693	0.466476	0.185	0.5662	8	38	39	2	22	21.5	1	0	0	1.13763	386.32	4.1849	1	73
328	3112	51.7	34.4	33.1	0.634194	0.340456	0.442	1.2076	9	34	41	2	20	20.7	0	1	0	2.18711	718.1	4.6132	1	73
329	3892	52.7	36.2	34.8	0.537896	0.62566	0.1252	7.118	11	35	45	3	26	22.7	0	0	0	1.38642	518.43	3.6495	1	73
330	2886	49.5	33.5	30.9	0.789334	0.466251	5.2115	7.487	16	40	40	2	28	24.1	1	0	1	1.10964	570.39	21.9031	1	74
331	2220	43.3	32.6	28.3	0.545909	0.498605	0.9278	6.775	10	34	38	8	34	20.5	0	1	0	1.04161	645.13	3.8871	4	75
332	2690	47.2	32.2	31.7	1.26594	0.524569	9.439	1.4625	10	33	40	5	29	20.8	0	0	0	0.440633	439.73	8.403	4	75
333	2398	47.9	32	28.2	0.598339	0.284725	0.10545	0.02066	10	34	43	3	24	20.8	0	0	0	1.79722	871.6	3.9634	4	75
334	2982	47.7	32.4	30.6	0.674703	0.463569	0.4083	0.02258	15	34	40	2	21	22	0	1	0	0.95167	558.1	6.6028	4	75
335	2540	47.6	33.3	30	0.472903	0.401106	0.14475	0.8218	14	38	46	2	19	21.5	0	1	0	1.106	745	2.3628	4	75
336	2830	49.7	34.1	30.4	0.690901	0.661798	2.8574	2.6232	21	35	40	7	40	21.4	0	0	0	1.12102	441.72	5.4871	4	75
337	2370	45.8	32.6	28.3	0.928241	0.526797	0.16685	1.9824	11	35	40	1	15	21.3	0	1	1	1.66375	623.8	4.4828	4	75
338	2960	48.2	34.8	33.2	0.537896	0.348925	1.17579	0.11109	14	33	38	1	17	22.8	1	1	0	1.09088	352.82	5.6733	3	76
339	2512	48.5	32.7	28.1	0.411007	0.410612	0.5772	0.4839	19	29	35	0	17	20.8	0	1	0	1.17179	529.83	14.1694	3	76
340	2626	46.5	32.5	30.8	0.718082	0.544193	0.16176	6.922	7	31	38	1	21	19.5	1	0	0	1.07782	588.43	5.1317	3	76
341	1918	42	31.2	26.3	0.700354	0.364288	0.31246	0.06291	11	35	39	0	18	19.9	0	1	0	0.693802	458.39	6.4873	3	76
342	2820	46.8	33.9	31.7	0.779413	0.342772	2.2601	0.5861	11	35	39	6	35	18.7	0	0	0	0.974185	709.77	2.7533	5	77
343	2502	46.7	32.1	30.7	0.984692	0.560354	4.804	2.2878	27	30	37	2	21	21.4	0	0	0	0.713354	454.86	5.9647	5	77
344	2314	46.4	32.7	28.1	0.681562	0.731107	0.01961	1.4431	12	35	40	0	16	20.3	0	0	0	0.721738	465.51	3.8053	5	77
345	3364	50.4	35.6	32.6	0.862686	0.654413	0.8953	4.6713	10	35	42	4	27	21.1	0	0	0	0.600372	405.74	8.2249	5	77
346	3024	49.9	34.1	30	0.613868	0.341752	0.1744	0.8418	7	31	39	2	19	20.9	0	1	0	1.50237	484.6	5.2578	5	77
347	2756	47.8	32.2	30.1	0.90959	0.335099	3.9628	1.7164	6	25	32	4	32	22.7	0	0	0	1.67405	703.12	5.6628	2	78
348	2180	45	32.1	28.2	0.85355	0.342772	0.6817	0.3038	10	34	40	0	17	21.3	0	0	0	1.12861	183.39	10.48	2	78
349	1866	41.7	31.7	27.8	0.54863	0.427421	1.7092	1.5331	12	36	37	5	31	19.5	0	1	0	1.49737	434.17	3.7259	2	78
350	2240	45.2	32.4	29.6	0.749693	0.774602	1.0131	6.5171	10	36	37	0	14	21.1	0	0	0	1.52254	383.95	4.4662	2	78
351	3512	50	34.5	34.8	0.870101	0.479954	0.3824	0.5193	5	30	41	5	30	23.2	0	0	0	1.01407	569.7	7.1106	2	78
352	2722	46.6	33.7	31.6	0.241346	0.558928	0.1522	1.3019	14	29	32	2	30	22	0	0	0	1.12121	888.75	6.0919	1	79
353	1924	43.4	31.6	28.4	0.641956	0.42693	0.7938	0.6553	6	31	34	0	16	22.4	0	0	0	0.825206	545.74	4.9994	1	79
354	2474	46.2	32.1	30.7	0.959022	0.329395	5.0299	3.0477	14	38	45	0	23	19	0	0	0	0.733689	516.31	4.8968	1	79
355	2982	46.6	33.8	32.3	0.45111	0.348925	0.378	0.5497	33	38	40	2	24	22	0	0	0	1.62022	469.46	7.1163	1	79
356	3990	49.5	34.2	35.2	0.554322	0.623713	1.9704	2.9744	20	44	45	7	29	23.5	0	0	0	1.51649	507.8	6.074	1	79
357	2866	48	32.2	30.6	0.99035	0.448695	1.7092	0.7798	15	38	43	4	33	20.5	0	0	0	0.736238	495.64	9.2233	1	79
358	2686	48.3	33.8	29.9	0.735894	0.522212	0.33334	0.443	11	35	37	2	20	20.7	0	1	0	1.44035	525.25	4.6793	1	79
359	2932	49.8	33.2	31.9	0.631223	0.230026	0.3163	0.07112	11	35	41	1	20	20.3	0	0	0	1.3008	537.8	4.8044	1	79
360	2886	50.2	34.7	29.6	0.367079	0.277435	2.8034	2.8224	16	35	37	3	23	21.1	1	1	0	1.01665	540.14	2.9508	1	79
361	2484	45	32.9	31.1	0.524065	0.293415	0.0327	0.03558	10	34	39	10	37	19.8	0	0	0	1.47819	333.04	3.2911	4	80
362	2024	44.3	32	27.4	0.628462	0.742974	1.3374	2.9965	14	33	41	1	17	19.8	0	1	0	1.42013	461.7	5.6607	4	80
363	2292	46.3	32	26.6	0.450351	0.342772	1.4096	0.486	9	33	37	11	40	22.9	0	0	1	1.14531	716.78	4.2727	4	80
364	2872	47.4	33.6	32	0.545909	0.403324	0.1165	0.2279	10	34	39	2	21	20.8	0	1	0	1.01775	767.94	19.9879	4	80
365	2496	48.6	34.6	29.5	0.677285	1.05303	0.3161	10.1362	14	39	40	0	15	20.6	0	0	0	0.936589	437.05	4.719	4	80
366	2000	42.7	31.6	28.5	0.727646	0.726362	0.2799	2.308	10	29	36	6	29	20.7	0	0	0	1.25161	402.33	4.1222	5	81
367	2846	47.4	33.5	30.5	0.507868	0.489556	0.8858	3.7687	9	32	37	0	20	23.9	1	1	1	1.15292	468.83	3.0288	5	81
368	3094	48.5	32.3	32.6	0.82837	0.396227	0.2099	1.023	5	24	40	6	34	20	0	0	0	0.994138	475.17	3.84	5	81
369	2692	46.9	32.7	30.9	0.758147	0.816443	0.1932	15.3622	6	30	37	1	17	21.2	0	0	0	1.30822	446.2	7.2597	5	81
370	2234	44.4	31.5	29.6	0.442248	0.395116	0.5376	0.4342	11	32	39	1	18	18.5	1	1	1	1.50901	527.82	4.2975	5	81
371	1714	43.6	31.9	25.9	1.06269	0.731107	3.0923	5.5399	7	32	41	0	16	19.5	1	0	0	1.06034	340.57	7.4503	5	81
372	2774	48.1	33.7	32.7	1.18328	0.395404	6.9907	2.9317	8	34	44	6	33	20.8	0	1	0	1.24988	440.49	5.8381	5	81
373	2436	46	32.7	28.9	0.674703	0.45921	11.9706	3.106	11	36	40	3	32	19.1	0	0	0	1.03166	559.25	5.6185	3	82
374	3084	50	34	32.4	0.5934	0.34008	0.09524	0.4292	8	32	38	7	33	22	1	1	0	0.720146	646.1	3.5074	3	82
375	3636	50.2	34.1	34.1	0.386911	0.329395	1.6668	2.3804	17	31	39	3	27	21.6	0	0	0	1.2493	497.97	10.8702	2	83
376	2626	47.2	33.4	30.8	0.860044	0.403324	0.666	0.3507	10	34	36	7	36	19.6	0	0	0	1.04342	490.61	5.4334	2	83
377	2338	46.6	32	28.8	0.670535	0.410612	0.27794	0.27591	6	30	38	0	17	19.9	0	0	0	0.949678	494.13	3.544	2	83
378	2372	43.7	32.5	30.9	0.790324	0.491592	0.9555	1.8978	11	29	40	0	17	22	0	1	0	1.56504	614.41	12.0245	2	83
379	2126	47.1	29.5	27.9	0.373253	0.593134	1.5043	0.4478	8	32	32	4	29	19.5	0	0	0	1.11969	462.9	8.55005	4	84
380	2592	47.4	32.5	29.8	0.647498	0.394291	0.13794	0.06878	12	36	37	1	25	19.6	0	1	0	1.37985	647.22	9.0251	4	84
381	3166	48.9	33.4	30.8	1.01531	0.501321	2.0819	1.0282	9	33	40	0	18	24.4	1	1	0	1.02202	615.27	4.0855	4	84
382	2458	45	32.6	29.4	0.661465	0.387898	0.43484	0.15448	6	35	38	0	18	22.4	0	0	0	0.879245	565.7	4.6793	2	85
383	2468	47.2	32.1	28.4	0.499474	0.245942	0.4065	0.02873	5	25	30	2	23	19.8	1	0	1	0.686359	471.33	5.1955	5	86
384	2278	47.4	33.2	28	0.786177	0.524569	1.3198	0.9388	5	29	35	3	26	21.6	1	1	1	0.754861	949.61	3.5959	5	86
385	2662	46.1	33	30.3	0.311742	0.168063	0.5403	0.3176	7	31	36	6	38	22.8	0	0	0	1.11226	553.42	12.0796	5	86
386	2964	48.7	33.7	32.2	0.499532	0.266297	2.7462	1.4026	7	31	37	3	23	20.5	0	0	0	1.19047	426.45	5.4039	3	87
387	1944	46.4	29.5	28.1	0.541419	0.380583	1.1378	0.9575	27	41	47	0	16	19.6	0	0	0	1.23051	649.51	3.6824	3	87
388	3038	50.5	34.3	31.2	0.677285	0.35836	2.1327	1.7277	10	35	39	2	23	21.5	0	0	0	0.843645	594.77	3.6824	3	87
389	2706	47.5	32.3	30.1	0.609077	0.480957	0.4398	0.5695	8	32	40	1	22	21.6	0	0	0	0.954027	408.03	2.9909	1	88
390	2072	45.6	32.2	30	0.674703	0.586542	1.4877	3.3063	8	31	36	2	21	21.1	0	0	0	1.05069	612.2	2.3521	1	88
391	3324	50.9	33	31.4	0.628462	0.279868	0.3515	1.0116	6	30	36	3	23	20.5	0	0	0	0.866384	548.2	2.0111	1	88
392	2258	48.2	33.4	27.9	0.659741	0.342017	0.9047	2.3053	9	33	40	4	28	21.5	0	0	0	1.37414	532.1	2.8443	1	88
393	2392	47.7	31.7	29.1	1.02518	0.357305	11.54	1.6208	11	35	40	0	27	20	0	0	0	0.516554	436.34	4.2826	1	88
394	2764	47.3	31.8	29.9	0.537896	0.487795	0.27301	0.11975	6	30	33	0	18	22.9	0	0	0	1.27275	423.72	1.7196	4	89
395	2886	49.5	33.8	30	0.748424	0.546282	0.27	3.027	7	30	39	1	23	21.8	0	0	0	0.779833	593.5	6.665	4	89
396	3436	51.1	33.8	32.7	0.690598	0.335621	1.4336	1.8	10	34	40	1	18	23	1	0	0	0.621229	463.19	4.6265	4	89
397	3102	48.2	33.1	30.6	0.513327	0.456044	0.3937	0.2341	23	27	43	0	17	22.4	1	0	0	0.858746	479.09	5.8724	4	89
398	2440	46.1	32.1	30.1	0.385181	0.277775	1.8759	1.2264	9	33	40	1	25	19.5	0	0	0	1.82513	428.75	2.3927	4	89
399	2630	48	31.9	31	0.752876	0.449169	0.5073	3.2074	8	32	39	0	23	22.6	1	0	0	1.15979	480.48	3.9663	4	89
400	3050	48.1	33	32.2	1.09517	0.440198	2.1682	2.6366	7	31	38	2	23	22.5	0	1	0	1.24581	696.23	3.7484	4	89
401	2556	47.2	31.5	28.4	0.416625	0.427421	0.14711	0.7616	6	30	40	2	23	22.2	0	0	0	1.22491	238.39	3.8842	4	89
402	2000	44.4	30.4	28.5	0.780152	0.309674	6.0047	1.801	10	34	36	5	26	19.5	0	0	0	1.49837	523	3.544	4	89
403	2700	48.3	31.2	31.1	0.500803	1.50039	0.2336	12.1344	8	31	39	3	25	21.1	0	0	0	0.972896	471.65	4.9589	4	89
404	2500	47.2	32	29.4	0.600292	0.364467	0.1595	2.0753	7	30	39	0	23	21.1	0	1	0	1.05907	366.23	5.5006	4	89
405	1708	44.4	31.8	27.5	0.73804	0.463569	0.3272	3.0812	7	31	36	5	43	21.9	0	0	0	1.46459	581.1	4.9397	4	89
406	1826	43.1	30.3	26.6	0.902425	0.854794	0.8467	5.2793	9	33	38	0	23	21.5	0	0	0	1.72221	567.27	4.9841	4	89
407	2966	48.5	34.2	32	0.653704	0.387898	0.5176	1.3731	10	29	39	0	18	22.2	0	1	0	1.11032	570.35	2.7152	4	89
408	2370	47	31.9	29	0.583188	0.365627	7.905	1.9348	9	33	39	3	27	22	0	0	0	1.31654	493.6	14.7313	4	89
409	2372	47.3	32.4	28.4	0.922229	0.487795	0.9199	3.6806	12	36	46	0	21	20.4	0	0	0	0.82387	436.67	3.6468	4	89
410	2982	47.5	34.6	32.5	0.811404	0.374083	1.5433	0.04785	7	28	39	4	25	19.5	0	0	0	0.775431	532.02	2.7533	2	90
411	2314	46.6	31.1	29.4	0.653704	0.497224	0.2519	2.0349	12	36	39	5	27	20.7	0	0	0	1.18938	460.08	3.216	2	90
412	2020	43.7	31	29.2	0.702637	0.371138	0.06845	2.0503	7	31	39	4	24	20.5	0	0	0	1.98945	690.7	8.0528	2	90
413	2748	44.5	33.5	31.8	0.930171	0.167651	0.3846	0.1901	7	31	43	4	30	18.2	0	0	0	0.994972	480.96	5.0778	2	90
414	2348	44.1	31.3	29.1	0.690901	0.693143	0.22634	1.4416	7	31	39	5	40	19.4	0	0	0	1.81093	483.94	3.1571	5	91
415	2420	46	33.6	32.1	0.99885	0.462787	2.0043	4.8717	12	36	46	2	30	21.6	0	0	0	1.36012	564.7	7.0518	5	91
416	2674	46.3	33	31.9	0.748424	0.309674	2.4536	2.6201	5	30	41	2	20	21.2	0	0	0	0.716938	475.1	3.5734	5	91
417	2896	49.3	34.4	32.2	0.806179	0.301004	0.5659	0.1851	10	34	42	3	25	21	0	0	0	0.616288	545.45	3.0392	5	91
418	2812	49.1	34.5	30.6	0.644128	0.592305	0.3571	0.5163	10	34	43	6	36	20.5	0	0	0	0.877072	324.88	2.7562	5	91
419	3014	47.8	32.2	31	0.824524	0.546282	1.0131	4.95	9	33	37	1	21	22.9	0	0	0	1.17027	536.57	5.427	5	91
420	2310	45.3	32.4	29.4	1.02078	0.434491	0.5345	0.6814	7	31	38	0	12	23.1	0	0	0	1.15102	478.64	5.9914	4	92
421	2582	47.5	32.9	30	0.645635	0.35836	2.4828	3.954	7	31	37	6	30	28	0	0	0	1.22245	567.08	4.2929	4	92
422	1950	44.4	31.2	28.2	0.485894	0.34008	0.2246	1.3899	6	29	33	2	27	19	0	0	0	1.1385	639.53	2.6145	4	92
423	2990	49.1	35	32.2	0.511067	0.240082	0.51803	0.04212	9	33	38	6	34	19.1	0	0	0	1.32054	498.67	3.3633	4	92
424	2350	46.8	31.1	29.7	1.25111	0.41801	7.6829	1.6389	5	29	36	3	25	22	0	1	0	0.688031	471.5	5.0731	4	92
425	2894	48.5	31	30.9	0.624921	0.511787	0.74225	2.4738	6	30	40	7	35	22.2	0	0	0	1.36297	431.02	1.5018	4	92
426	3230	50.1	34.9	34.1	0.758147	0.593134	5.1555	0.03211	13	37	40	2	23	22.2	0	1	0	1.48582	432.4	2.4823	4	92
427	3244	49.1	34.1	32.1	0.524065	0.284595	0.9159	0.4264	9	34	42	2	23	21.9	0	0	0	1.55965	395.92	3.2911	4	92
428	2610	48.5	32	30.9	0.545804	0.436272	0.2935	3.2474	9	33	40	4	23	21.7	0	0	0	1.42052	513.25	3.0392	4	92
429	2526	47.8	32.1	30.2	0.644128	0.61394	0.5768	0.80244	10	34	41	3	25	22	0	0	0	0.881364	506.38	2.8031	4	92
430	2966	50.1	33.6	31.2	0.507519	0.189326	0.2468	0.84749	5	29	40	3	26	22.5	0	0	0	0.613725	563.53	5.3951	3	93
431	3148	47.2	32.8	31	0.411007	0.49175	0.218	1.0487	6	31	36	2	24	22.6	0	0	0	0.546424	446.9	6.7567	3	93
432	2680	48.3	32.5	31.2	0.506482	0.334119	0.2631	2.0055	5	32	38	0	18	22.3	0	0	0	0.674032	340.16	4.8312	3	93
433	2528	47.2	31.9	29.8	0.511067	0.871374	0.51082	0.07618	6	30	39	1	22	22.4	0	0	0	0.79707	541.62	6.2548	3	93
434	2454	47.2	30.5	29.6	1.02653	0.520128	7.2597	2.0901	10	34	36	2	23	21.7	0	0	0	0.747349	609.3	4.9463	3	93
435	3154	50	32.5	31.2	0.867812	0.45921	2.4074	1.5835	8	32	37	2	23	26.7	0	0	0	1.64212	604.21	5.3472	3	93
436	2156	45.3	29.7	29.4	0.698379	0.279883	0.3849	0.0628	9	33	35	5	28	20.1	0	0	0	1.23258	327.9	6.9782	3	93
437	2346	45.1	31.2	29.2	1.2154	0.984844	7.9408	1.6324	9	30	40	2	24	22	0	0	0	0.53872	527.56	4.5646	3	93
438	2806	46	31.9	31.4	0.579353	0.526797	1.7782	6.5858	5	29	29	3	23	19.8	0	0	0	2.47118	405.1	2.7594	3	93
439	2456	46.2	31.7	28.8	0.66622	0.494501	1.2857	0.9312	14	38	45	1	20	20.1	0	0	0	1.44666	415	2.8521	3	93
440	2180	45.7	31.6	28.4	0.66622	0.401106	1.2932	1.4725	5	29	36	3	24	21.5	0	0	0	1.31893	432.4	3.8808	3	93
441	3468	46.4	33.6	33.4	0.324323	0.293415	0.2687	0.6526	14	33	37	4	32	21	0	0	0	1.15959	328.26	8.4785	1	94
442	2262	46.4	32	28.5	0.512467	0.690533	1.319	2.9334	24	33	41	0	18	24	0	0	0	1.5191	413.07	8.8365	1	94
443	1876	42.8	31.1	28.6	1.05617	0.812611	1.6646	7.8263	8	32	32	0	14	18	0	0	0	0.87935	294.47	5.1675	1	94
444	2870	47.7	33.4	30.7	0.645635	0.305972	1.4345	0.5924	7	31	38	2	30	22.2	0	1	0	0.911836	472.78	7.3105	1	94
445	2514	46.2	33.2	30.2	0.755196	0.335099	0.2736	0.9901	8	31	40	3	23	21.6	0	0	0	0.882534	622.91	7.1964	1	94
446	2886	50	33.1	31.4	1.05762	0.424876	0.81874	0.2781	8	32	38	0	20	24	0	0	0	0.798967	584.74	2.2791	1	94
447	2924	49.4	33.8	32.4	0.500803	0.396227	0.2849	2.4104	10	34	41	1	22	21.2	0	0	0	1.07169	783.78	3.2418	1	94
448	1934	42.8	30.8	29.3	0.578798	0.577172	0.5307	0.3602	11	20	27	3	26	21.9	0	0	0	1.18393	485.44	28.7486	5	95
449	2116	48.2	31.9	28.3	0.702593	0.372752	3.098	0.5535	13	37	40	3	27	22	0	0	0	1.5131	388.09	5.0426	5	95
450	2930	48.8	34.6	31.8	0.706489	0.334867	0.9765	0.3017	5	31	35	4	29	20.5	0	0	0	1.29143	710	4.5665	5	95
451	1800	45.6	32.5	31.3	0.506482	0.479954	0.02053	2.0259	6	31	39	0	20	22.5	0	0	0	0.658134	648.47	4.6845	5	95
452	1904	44.5	32.2	30.2	0.494063	0.199882	0.2274	0.04007	7	30	37	4	29	19.6	0	0	0	1.50596	504.3	2.3408	2	96
453	2022	46.2	33	28.5	0.624921	0.577172	0.2583	0.33	7	32	41	1	20	25	0	0	0	0.808095	352.25	2.3212	2	96
454	2670	47.8	33.2	31.1	0.352702	0.249168	5.2422	1.2519	18	36	38	4	27	20.8	0	0	0	1.38141	437.1	3.6241	2	96
455	2720	49	33.6	32	0.932473	0.580364	8.6537	0.6522	9	33	38	5	32	24.5	0	1	0	1.38623	631.34	2.7177	1	97
456	2000	46.1	32.3	30.3	1.18354	0.528677	0.37067	0.4102	17	36	45	1	24	24.3	0	0	0	0.958139	537.3	7.134	1	97
457	3162	49.8	34.5	33.6	0.474073	0.222124	1.1568	0.4761	9	34	39	6	27	21.5	0	0	0	0.540223	616.69	3.8053	1	97
458	2524	48.2	33.6	30.3	0.485161	0.342772	0.601	5.961	8	31	41	3	26	23.3	0	0	0	0.782583	501.19	11.1452	1	97
459	2744	49.5	33.8	31.2	0.638734	0.480957	0.5146	2.6066	12	36	42	2	20	23.1	0	0	0	0.908419	495.65	5.0764	3	98
460	2184	46.6	32.6	30.3	0.677285	0.440198	0.09338	4.5418	13	38	43	0	18	23.5	0	1	0	0.955675	582.43	7.6802	3	98
461	1910	44.4	30.7	29	0.472903	0.370346	0.1266	2.7777	5	28	35	2	23	22.2	0	0	0	1.4057	644.5	7.2848	3	98
462	2330	48.6	32	29.4	0.435404	0.189326	0.5731	1.3764	9	32	39	5	32	20.8	0	0	0	0.83725	528.47	2.1182	3	98
463	2220	46.1	30.9	29	0.545804	0.334119	0.1433	2.171	12	36	43	4	40	18.6	0	0	0	1.21503	538.76	4.6903	4	99
464	2434	46.8	33.1	29	0.867016	0.30603	5.1479	0.8772	14	28	38	1	23	21.2	0	0	0	0.909551	339.36	6.2582	4	99
465	2308	46.2	32.9	29.3	0.716861	0.683931	2.4609	6.9396	12	31	32	4	23	23.2	0	0	0	1.00682	561.3	3.4716	4	99
466	3078	49.9	32.9	32.3	0.525044	0.223012	0.2733	0.2711	9	28	34	4	28	21.6	0	0	0	1.44418	443.33	2.7916	4	99
467	2440	46	32.3	31.5	0.412314	0.30603	0.14155	1.4177	7	31	38	1	23	19.2	0	0	0	2.16271	680	7.6517	4	99
468	2866	47	34	32	0.596835	0.334867	0.7719	0.1852	7	30	39	1	20	23.5	0	0	0	1.8095	640.98	2.6402	4	99
469	2008	44.8	32.8	30.2	1.131	0.466476	9.918	6.174	12	32	39	5	25	23	0	0	0	0.24144	427.9	5.9673	4	99
470	2226	49.1	33.1	30.2	0.618369	0.466476	0.186	5.9092	7	27	39	7	32	21.2	0	0	0	1.07298	329.16	5.9912	2	100
471	2338	46.7	32.8	31.2	0.617123	1.01149	1.4791	2.0222	8	31	31	2	25	29.2	0	0	0	1.62166	446.77	3.3633	2	100
472	2450	47.2	34.2	33.8	0.524065	0.731107	0.285	2.0641	11	30	39	0	12	21.2	0	0	0	1.75306	312.82	2.4286	2	100
473	1860	45.2	31.2	30	0.540773	0.223012	0.8504	1.1196	8	27	29	3	23	25.2	1	0	0	1.08162	348.18	3.3046	2	100
474	2236	43.5	31.8	30.4	0.591065	0.427421	0.203	0.01518	9	24	28	0	15	23.2	0	0	0	0.807375	1158.1	22.829	2	100
475	2556	46.4	33	31.5	0.846255	0.340456	1.8195	1.7108	6	29	38	5	30	21.6	0	1	0	0.780451	673	6.8523	2	100
476	2602	49.2	32.5	30.3	0.465368	0.250102	0.1155	0.04592	8	32	40	7	32	24.2	1	0	0	0.812153	438	4.1166	2	100
477	2104	47	32.5	28.6	0.752876	0.869116	1.4645	2.1544	12	36	41	0	20	20.7	0	0	0	0.738739	645.7	5.3313	2	100
478	2898	50.2	34	30	0.894857	0.731107	2.118	2.1951	13	31	37	0	18	20.6	0	0	0	0.696387	319.84	10.4272	3	101
479	2340	47.1	31.5	30	0.385181	0.364467	3.8031	6.7636	21	25	35	6	31	19.5	0	0	0	0.898546	432.92	5.2134	3	101
480	2512	46.2	33.3	29.8	0.706371	0.774602	0.9716	8.6159	11	30	37	5	27	22	0	0	0	0.968821	290.22	3.3091	3	101
481	1866	46.9	33	28.8	0.540773	0.364288	0.4587	0.2487	5	25	32	2	23	20.2	0	0	0	0.906688	732.78	6.8357	3	101
482	2794	47.2	35.6	32.3	0.92699	0.424876	0.5125	0.2804	12	31	38	0	17	23.7	0	0	0	0.827055	554.51	4.0709	1	102
483	2372	47.2	33.7	30.3	0.545909	0.357305	2.8453	0.515	8	22	28	0	18	21.6	1	0	0	0.84768	880.73	12.0824	1	102
484	1784	44.7	31.6	27.2	0.701826	0.462787	0.3182	1.3054	5	28	35	4	30	24	0	1	0	1.2494	462.6	5.6288	1	102
485	2884	46.8	34.2	32.6	0.713197	0.459045	0.2385	1.4586	7	30	39	5	29	22.4	0	0	0	1.0196	371.43	6.8401	1	102
486	3000	46.5	32.7	31.5	0.573051	0.275192	0.703	0.8425	14	38	38	1	22	21.5	0	1	0	1.35579	327.24	8.3906	1	102
487	1570	44.7	31.5	27.4	0.563055	0.881757	0.3352	5.4068	7	30	37	1	22	19.4	0	0	0	1.68072	449.9	3.415	1	102
488	2536	48.6	33.6	29.7	0.609077	0.342772	0.2284	1.3902	10	34	44	3	20	23.6	0	0	0	0.762053	598.65	5.1599	4	103
489	2160	45	31.7	29.5	0.661465	0.34008	0.14027	0.5716	6	31	38	3	25	21.9	0	0	0	1.23177	821.68	6.6165	4	103
490	3352	51.7	33.8	33.2	0.485161	0.342772	0.706	0.9482	12	36	44	9	33	18.3	0	0	0	0.987844	358.63	3.511	4	103
491	2554	46.4	35	31.5	0.707556	0.240082	1.1413	1.324	9	29	40	5	30	21.6	0	0	0	1.15643	511.55	4.403	5	104
492	2792	47.5	35.3	30.3	0.812725	0.570117	2.5957	1.199	6	30	34	1	22	21	0	1	0	1.40343	517.23	6.9523	5	104
493	2826	50.6	32.7	31.6	0.812611	0.479954	0.3566	1.2706	8	32	37	4	27	22.4	0	1	0	1.27083	470.33	5.3248	5	104
494	1960	42.3	32.6	29.2	0.562965	0.569504	0.4209	2.9233	9	33	37	8	32	19	0	0	0	1.75273	649.3	2.0813	5	104
495	2232	45.1	34.8	31.5	0.350277	0.351137	3.0597	1.4026	18	30	33	3	28	23.5	0	0	0	1.35243	402.24	3.1544	5	104
496	2542	47.7	33.4	30	0.481619	0.342772	0.3826	0.3708	10	34	38	4	33	20.5	0	0	0	1.27027	548.56	14.2669	5	104
497	2406	45.3	34.7	30.7	0.670932	0.671837	1.7073	1.9722	11	34	38	1	18	21	0	0	0	1.41526	644.2	4.33	5	104
498	2532	46.8	32.6	30.7	0.765318	0.427421	0.2152	0.0589	7	32	37	3	22	NA	0	0	0	1.23468	475.61	12.1715	3	105
499	2438	45.3	33.1	29.1	0.842528	0.627065	0.3195	0.9119	1	26	35	0	16	NA	0	0	0	1.84025	472.79	7.7494	3	105
500	3068	48.3	33.8	32.5	0.690901	0.139946	3.6587	0.2258	6	30	40	4	32	19.1	0	0	0	1.02019	518.66	6.3729	3	105
501	2050	43.7	31.4	29	0.670932	0.410612	0.14179	0.3397	6	31	37	1	23	21.2	0	0	0	0.905813	638.5	3.8877	2	106
502	2642	47.1	35	32.2	0.592308	0.266476	0.39015	0.0708	6	30	37	5	30	24.4	0	0	0	1.27676	555.17	4.0912	2	106
503	3444	51.3	36.5	33.1	0.485894	0.196505	0.8677	0.6875	8	33	39	5	33	21.7	0	0	0	0.892274	741.04	2.4855	2	106
504	2374	45.2	31	30.4	0.653704	0.240082	1.7528	0.2123	10	34	39	2	24	20.6	0	0	0	1.22838	489.89	4.6018	2	106
505	1922	46.5	33.2	30.2	0.49175	0.334867	0.18973	3.0816	7	31	39	4	24	22.6	0	0	0	0.942795	531.71	4.9634	1	107
506	2072	44.5	32.6	30.8	0.743028	0.410612	0.19	0.2811	8	32	39	2	30	20.8	0	0	0	1.51561	475.1	3.4545	1	107
507	2472	46.6	33.3	31.4	0.831205	0.364813	1.146	1.0935	3	27	37	4	25	23.3	0	0	0	1.14067	394.25	4.4138	1	107
508	2268	47.2	31.9	30	0.679778	0.705194	5.4241	5.1206	6	29	30	6	27	24.4	0	1	0	1.08162	412.54	7.5435	4	108
509	3058	49.4	32.6	32.4	0.467086	0.410612	0.8719	0.5246	6	30	41	0	16	23.7	1	0	0	1.09508	544.1	7.0437	4	108
510	2568	46.3	32.8	30	0.485161	0.293415	1.035	0.4129	22	30	39	3	24	20.3	0	0	0	0.914723	537.07	15.004	4	108
511	2090	46.7	32.8	31.2	0.682736	0.592735	0.6125	4.1966	12	36	37	2	22	18.7	0	0	0	1.22333	491.81	4.5107	4	108
512	1658	45.1	32	28.9	0.670535	0.603032	0.70902	1.8346	10	34	36	6	29	20.2	0	0	0	1.22895	582.2	2.6304	4	108
513	2100	46.2	33.1	29.3	0.811404	0.293415	0.6283	1.6206	4	31	39	9	35	20.5	0	0	0	0.934483	506.73	4.4623	4	108
514	2558	49.6	34.8	32.6	0.662945	0.459045	0.0644	2.4695	10	34	43	3	28	21.8	1	0	0	0.840324	398.85	8.0657	4	108
515	2518	46.5	33.5	30.2	1.01045	0.508959	2.9608	2.5658	14	28	36	5	32	23.2	0	0	0	0.720537	258.28	4.4623	4	108
516	2570	45.8	33.8	31.4	0.812611	0.364288	0.36462	0.3449	7	31	35	1	23	20.2	0	0	0	0.583446	458.26	8.3477	4	108
517	2792	48.8	31.5	31.1	0.598339	0.340456	0.5153	0.7454	15	39	45	0	22	20.1	1	0	1	1.11528	778.7	3.3007	2	109
518	2456	46.6	31.2	29.9	0.731108	0.489556	0.2148	1.4621	6	25	39	0	16	19.4	1	0	1	1.10191	580.55	3.241	2	109
519	3040	49.3	34.5	31.8	0.716028	0.45921	1.2282	1.6564	14	37	43	2	22	22.5	1	1	1	0.929769	594.22	4.5362	2	109
520	2918	49.1	32.6	31.1	0.743028	0.395116	0.51297	4.2926	6	30	37	2	25	20.7	1	0	1	1.0656	558.4	7.4048	2	109
521	2910	48.8	31.8	30.5	0.598339	0.495827	0.6944	1.9477	7	31	40	3	24	19.4	0	0	0	0.904241	484.2	3.3886	2	109
522	2356	46.6	31.4	29.3	1.02759	0.277392	10.438	0.4901	5	24	39	1	20	18.2	1	0	1	0.559645	530.12	5.5227	2	109
523	3096	48.7	33.5	32.3	0.824524	0.348925	2.6537	1.7162	12	20	41	1	22	20.7	1	1	0	1.84678	845.53	2.8762	2	109
524	2462	47.1	32.2	30.4	0.645635	0.40681	0.39723	0.08023	6	32	38	0	22	20.6	1	1	1	0.9485	456.45	3.5899	3	110
525	3396	49.9	34.1	33.4	0.645635	0.395116	0.2633	1.7843	7	32	43	5	29	24.6	0	1	0	0.61978	584.46	5.3094	3	110
526	2284	45.4	31.9	29.4	0.863181	0.694322	0.4945	1.4124	8	32	35	0	16	26.9	1	1	1	0.982891	541.9	3.1254	3	110
527	2822	48.2	32.8	31.1	0.670535	0.311157	0.2912	0.2616	10	34	41	0	16	21.5	1	1	0	1.17798	500.4	4.2119	3	110
528	2246	44.5	31	29.5	0.528207	0.28245	0.21615	2.117	8	32	36	3	27	20.4	0	0	1	2.1993	491.4	5.6288	3	110
529	2544	49.5	33.6	31	0.598339	0.370346	0.4412	0.9603	8	32	42	0	22	20.5	1	1	1	1.52212	518.2	2.2253	5	111
530	2356	44.4	32.6	29.5	0.512467	0.266476	0.18077	1.0928	12	36	46	8	30	19.3	0	0	0	1.06831	534.73	3.3808	5	111
531	3166	51.7	34.7	32.2	0.583188	0.334867	6.306	0.3353	11	36	40	0	20	20.2	1	1	1	1.17809	411.89	5.8299	5	111
532	2788	49	31.4	29.8	0.467086	0.277435	0.3689	0.03979	6	30	38	4	25	22.3	0	1	0	0.825326	646.3	4.8629	5	111
533	3182	50.8	32.3	31.6	0.784436	0.340456	0.9765	2.0253	7	31	40	2	23	20.3	1	0	1	0.898935	622.3	4.4357	5	111
534	2396	48.8	32.5	29.2	1.3724	0.664113	4.2913	4.3801	5	29	39	2	19	20.1	0	0	0	0.572854	457.66	5.2115	5	111
535	3276	50.2	33.2	32.1	0.395325	0.334867	2.3064	0.9542	17	41	43	2	21	20.6	1	1	1	1.31675	528.2	2.9503	5	111
536	2984	47.7	32.5	32.2	0.555139	0.531552	0.568	8.6378	6	30	38	1	21	19	0	0	0	2.04332	665.91	4.0957	4	112
537	3108	51	33.4	32	0.985912	0.812785	3.3638	2.1511	8	32	40	2	26	22.3	1	1	1	1.37998	566.7	1.6798	4	112
538	3000	47.7	33.2	31.5	0.416625	0.40681	0.4736	2.8176	21	32	36	1	18	19.6	0	0	0	1.37823	727.79	4.733	4	112
539	2758	48.8	32.3	30.6	0.831205	0.426008	0.4916	3.9975	8	33	39	3	23	20.5	0	1	1	0.925235	645.29	2.7439	4	112
540	3034	48.7	34.1	32.7	1.01517	0.30603	0.3026	0.2072	11	35	42	1	17	21.7	1	0	0	0.922488	501.3	4.5074	4	112
541	2216	44.4	31.5	29	1.02152	0.658723	0.5985	2.9834	9	34	39	1	27	19.7	0	1	1	0.799582	569.69	8.1887	4	112
542	3096	48.2	32.3	30.5	0.780152	0.520128	3.9501	2.278	11	35	41	0	18	21.9	1	1	0	0.963893	485.93	4.3053	1	113
543	3300	50.7	34.6	32.2	0.507519	0.427421	0.25357	0.07662	8	32	40	0	16	22.2	1	1	0	0.749404	506.02	2.7719	1	113
544	2130	45.1	31.3	27.8	0.519838	0.313387	2.10062	0.8949	14	37	41	4	35	18.6	0	0	1	1.57252	653.88	3.6236	1	113
545	3244	49.8	32.7	31.4	0.566179	0.495827	0.4057	4.9241	10	34	38	6	35	21.4	0	1	0	1.37	402.6	3.0409	1	113
546	2662	48.9	33.1	31.2	0.545804	0.266476	0.22467	2.9838	7	32	39	0	17	22.5	1	0	0	1.08733	455.9	6.1957	5	114
547	3340	49.1	33.3	34.2	0.809509	0.340456	0.19495	0.3152	10	34	39	0	18	21.1	1	0	0	1.35687	632.5	7.1849	5	114
548	2776	47.3	32.3	31.5	0.784436	0.34008	3.9449	3.0194	11	34	37	1	18	21.5	0	0	0	1.62236	674.9	4.7437	5	114
549	2742	48.6	32.4	31.4	0.883562	0.53656	0.5028	3.3636	13	37	43	5	35	21.1	0	0	1	0.953548	388.1	7.8521	5	114
550	2442	47.6	31.7	30.3	0.434023	0.293994	0.23425	0.2541	9	33	41	0	22	18.9	0	0	1	1.74915	603.6	3.3507	5	114
551	2942	48.7	33.3	31.7	0.670932	0.34008	0.14179	0.3821	8	32	38	0	18	23.1	1	1	0	1.57803	351.8	5.0379	5	114
552	3136	50.3	34.3	31.2	0.627327	0.320898	0.0259	0.0674	5	29	36	0	18	23.4	0	0	0	0.891124	536.13	3.3446	2	115
553	2870	49.8	32.5	30	1.751	0.491592	3.438	0.311	13	38	42	1	20	20.4	0	0	0	0.474099	618.45	3.1443	2	115
554	2792	46.4	34	31.7	0.945988	0.320898	2.3548	0.0178	13	37	42	0	17	21.8	0	1	0	0.751907	600.25	4.053	2	115
555	2416	47.1	31.7	29.6	0.523914	0.374083	0.17576	0.6973	8	31	38	2	19	23.5	0	1	0	1.04204	606.45	2.9761	2	115
556	2764	46.3	32	31	0.451109	0.459045	0.879	0.2713	27	31	41	0	17	19.5	1	0	0	1.46206	508.79	9.5063	2	115
557	2644	45.8	33.1	29.7	0.500803	0.434491	0.1336	2.972	1	25	30	9	40	21.1	0	0	0	1.37424	530.56	3.0849	1	116
558	2416	46.5	33.2	28.6	0.590676	0.374083	0.21226	0.4606	10	33	36	1	20	19.9	1	1	1	1.28636	601.74	3.3474	1	116
559	2762	47.7	32.5	31.5	0.699162	0.304361	1.26393	0.3156	8	32	42	1	20	23.8	1	1	1	1.16444	636.66	5.2008	1	116
560	2346	46.5	32.2	28.8	0.604049	0.320898	0.1328	0.0425	10	34	36	0	20	20.6	0	1	1	1.07988	653.31	4.6185	1	116
561	2744	49.4	32.3	31.2	0.83091	0.434491	3.1946	0.4632	8	32	38	0	20	19	1	1	1	0.991531	526.56	7.7107	1	116
562	3230	50	33.5	32.2	0.718567	0.246612	2.9618	0.3264	12	32	37	0	22	21.6	1	1	1	1.23313	512.53	7.6436	1	116
563	2410	46.8	31.7	29.8	0.590676	0.580364	0.21267	6.2545	7	31	38	0	21	20.6	1	1	1	0.771205	448.72	5.0504	1	116
564	2906	48	33.6	31.5	0.558928	0.544331	0.34712	0.3686	3	27	35	0	17	NA	0	1	1	0.85647	551.62	3.4274	1	116
565	2724	47.7	32.3	29.9	0.583188	0.266476	0.19918	0.16137	5	24	38	2	20	21.6	1	1	1	1.20506	473.06	5.9374	1	116
566	2676	47.8	32.7	30.5	0.949673	0.395404	6.3729	0.528	9	33	39	1	18	19.7	1	1	1	0.79152	568.98	3.6286	1	116
567	2422	47.6	31.6	29.2	0.767655	0.41801	1.4764	1.5372	6	30	39	0	17	22.5	1	0	1	0.999102	600.98	4.0444	1	116
568	2898	46.3	31.4	31.5	0.472903	0.226813	0.05755	0.03097	8	32	39	1	20	22.5	0	0	0	0.897114	440	2.0166	1	116
569	2984	48	32.7	32.5	0.490841	0.364288	0.295	0.2806	8	32	40	1	23	20.3	1	1	1	1.3508	639.43	3.5586	3	117
570	3274	50.8	34.3	32.8	0.472903	0.257085	0.171	0.6064	15	39	45	1	19	21.6	0	1	0	1.42429	526	19.0834	3	117
571	2800	48.5	32.8	31.5	1.131	0.424876	5.2535	0.5139	8	32	39	2	21	20.6	1	1	1	0.754793	644.87	3.6764	3	117
572	2404	45.2	32.7	29.6	0.505674	0.30603	0.174	0.1813	9	33	38	0	21	20.2	1	1	1	1.20124	576.46	2.6293	3	117
573	1998	42.5	31.3	29	0.296094	0.620623	0.247	4.6409	22	46	47	0	16	20.1	0	0	1	0.708081	622.29	5.8322	3	117
574	2318	49.1	33.8	31	0.748424	0.434982	1.4677	0.625	11	35	38	4	24	23.5	0	0	0	1.53366	704.4	4.4798	3	117
575	2882	49.3	33.7	31.6	0.38488	0.298979	0.117	0.51382	10	33	39	3	29	20.2	0	0	1	2.08642	635.04	5.7409	3	117
576	3080	49.8	34	32.7	0.500803	0.402733	1.0754	1.1138	11	35	40	1	20	18.3	1	1	1	1.52133	599.4	11.7818	3	117
577	3258	50.5	33.1	32.6	0.411007	0.279883	2.4322	0.9495	16	30	40	2	23	22.5	0	0	0	1.1716	293.47	3.8465	3	117
578	2980	47.2	33	31	0.638734	0.309674	0.9863	0.4699	10	34	46	2	23	20.6	1	1	1	0.916724	829.8	4.7986	3	117
579	2642	48	32	30	0.525044	0.335099	0.4339	3.2696	13	33	40	0	16	25.7	1	0	1	1.2748	511.27	2.897	3	117
580	3184	51.1	34.6	32.8	0.617123	0.655287	1.3163	4.327	11	34	41	0	18	23.4	1	1	1	0.746144	565.56	7.5546	3	117
581	2410	47.4	29.5	28.7	0.48019	0.266476	0.29151	0.2104	7	26	40	0	19	20.5	1	0	0	1.36349	656.26	3.6468	3	117
582	2560	45.2	32.2	31.3	0.702637	0.257085	0.25925	0.4756	10	34	42	1	17	19	0	0	0	1.82644	754.9	4.2227	4	118
583	2218	44.6	30.7	27.6	0.765318	0.396227	4.8561	1.9997	12	36	41	1	22	17.5	0	0	1	0.87615	420.96	5.0798	4	118
584	2814	48.8	34.2	31.3	0.534394	0.222144	3.4971	0.05127	11	35	42	3	30	23.4	0	1	1	0.991907	503.8	2.9219	4	118
585	2860	48	33.1	31.3	0.711266	0.434982	3.0333	2.9228	10	34	44	7	38	20.8	0	0	1	1.32595	769.26	2.8629	4	118
586	3160	50.7	34	32.9	0	0.762773	6.1589	9.9446	17	36	40	1	22	16.6	1	1	1	0.905149	531.83	6.0988	4	118
587	2594	47	32.3	30	0.713197	0.364467	0.3915	0.6663	9	33	38	0	19	21.1	1	1	1	0.739508	647.42	13.6359	5	119
588	2532	48.2	31.5	30.2	0.672484	0.277775	0.2947	0.9902	6	30	37	2	19	19.5	0	1	1	0.846757	524.71	6.2644	5	119
589	2636	46.2	33	30.3	0.824438	0.851208	0.8601	11.9106	11	35	41	1	19	22.5	0	0	1	0.851159	598.57	3.8504	5	119
590	3168	49.4	34.2	32.4	0.637981	0.394291	0.09621	0.6392	14	38	45	3	23	20.2	0	1	1	1.08658	633.82	3.6764	5	119
591	2644	47.3	32.8	31.4	0.603359	0.467844	0.5187	2.1223	5	29	34	0	17	23	0	0	0	0.70551	426.8	6.404	5	119
592	1674	41.1	29	25.2	0.540773	0.417964	0.2499	7.4483	11	34	34	6	30	19.1	0	0	1	0.676656	565.62	6.3223	5	119
593	2868	48.8	33	31.7	0.806179	0.436272	0.1617	0.9293	7	32	37	2	23	18.4	1	0	1	0.760967	504.93	22.0047	5	119
594	3164	49.6	33.8	32.2	0.519838	0.270691	1.42077	0.3634	8	31	40	2	23	20.5	0	1	0	2.24286	437.22	3.1803	5	119
595	2594	48.4	32.4	30.1	0.690598	0.627065	0.2386	2.4072	7	33	40	0	17	18.2	1	0	1	1.15291	388.3	3.4626	5	119
596	2952	47.5	32.2	31.5	0.816196	0.580364	0.27525	1.2411	12	21	41	2	20	19.6	1	1	1	0.748452	269.04	5.4543	5	119
597	3896	52.6	35.5	34.7	0.416107	0.441224	0.11815	0.4808	7	31	39	1	20	21.7	0	0	0	1.07689	422.5	2.7594	2	120
598	2556	46.8	33.3	28.8	0.702593	0.449169	0.2484	2.8328	10	32	39	2	23	20.3	0	0	0	1.10377	557.27	2.9867	2	120
599	2720	47.5	31.8	30.8	0.353122	0.396227	0.4342	1.1864	9	33	38	3	27	19.4	0	0	0	1.20356	298.71	4.038	2	120
600	3206	49.5	32.8	32.5	0.664792	0.387343	1.584	0.27185	14	36	39	4	23	20.3	0	0	0	1.62475	529.94	9.6474	2	120
601	3148	49.3	33	32	0.557887	0.45921	0.13324	3.8498	11	35	42	2	20	21	0	1	0	1.24574	536.07	3.0764	3	121
602	2960	48.4	32.8	32	0.379602	0.301004	0.4235	1.2509	6	30	41	2	23	24.7	1	1	0	0.687023	683.94	5.3685	3	121
603	2650	46.1	31	30	0.490841	0.42693	0.2324	1.7992	10	35	40	0	19	22.2	1	1	0	1.37939	670.92	3.612	3	121
604	2706	48.1	33.2	30.6	0.589436	0.30603	0.22471	0.8429	7	31	40	0	18	21.5	1	1	1	0.873231	715.09	8.5286	3	121
605	2914	49.1	33.2	31.5	0.48019	0.335621	1.1206	0.8879	6	30	39	2	24	NA	1	1	1	0.932739	674.32	11.231	3	121
606	2576	49.5	32.7	31.1	0.581156	0.459045	0.9642	1.3044	15	36	41	0	17	20.1	1	1	1	1.07947	454.72	3.0687	3	121
607	2988	49.8	34.8	33	0.870101	0.497224	1.3339	1.4387	6	30	42	1	24	23.5	1	1	1	1.28303	569.84	4.3658	3	121
608	2626	46.5	31.6	31.3	0.735977	0.560354	0.5599	2.1986	7	31	35	5	35	17.7	0	0	0	1.02446	331.99	3.5586	3	121
609	3248	48.8	34.9	32.7	0.62515	0.394291	1.4317	1.2769	11	35	40	3	26	21.5	0	1	1	1.60741	869.87	2.5887	3	121
610	2696	48.1	33.2	30.4	0.42619	0.459045	0.0583	1.611	7	32	34	3	30	20.5	0	0	0	0.880224	529.62	1.7735	3	121
611	2806	48.2	34.2	32.3	0.523914	0.35836	0.619	2.4127	7	32	39	1	20	21.1	1	1	1	1.21592	733.66	3.8939	3	121
612	2306	45.9	31.7	28.4	0.664792	0.546282	0.897	0.665	11	33	36	0	18	22.3	0	1	0	0.732879	820.92	4.9868	3	121
613	2588	45.5	32.3	30.5	0.672484	0.427421	1.3019	1.0003	10	35	38	0	17	21.1	1	0	0	0.859811	548.02	5.5685	3	121
614	2672	48.8	34.2	30	0.514695	0.334867	1.5044	1.539	12	37	39	3	35	18.7	0	1	1	1.05396	512.54	4.3608	1	122
615	2600	48.1	30.7	30.3	0.600292	0.374083	0.806	0.9813	7	32	37	1	23	20.1	0	0	0	1.03386	564.2	3.7618	1	122
616	2358	46.9	31.2	29.6	0.627616	0.45921	0.635	0.3286	16	34	38	0	18	21.7	1	1	1	2.30846	582.55	3.208	1	122
617	2352	45	31.4	28.3	0.682736	0.436272	0.24618	0.3143	7	33	40	2	23	20.8	0	1	0	1.70815	416.86	2.7366	5	123
618	2598	47	31.5	30.6	0.674703	0.372752	0.265	1.2022	9	33	38	3	23	20.7	1	0	0	0.848838	600.06	4.8473	1	124
619	1290	38.6	27.1	23.9	0.467086	0.7752	0.4088	7.3008	6	30	31	0	15	21.2	0	1	0	1.2499	660.4	7.1941	1	124
620	3300	52.1	35.1	33.2	0.494063	0.239184	0.1421	0.06846	7	31	39	1	18	20.3	0	1	0	1.38076	548.4	4.4482	1	124
621	2944	47.6	32.2	30.8	0.638734	0.770446	0.7869	10.6217	7	16	32	0	18	NA	1	1	0	1.04453	549.99	6.4826	1	124
622	2362	46.1	31	28.1	0.354359	0.424876	0.3141	0.7591	15	39	40	2	26	22.3	0	0	0	1.34627	441.09	5.9374	1	124
623	2512	46.3	31	29.3	0.690598	0.487795	0.7806	3.4421	14	38	42	5	34	21.9	0	0	0	1.53797	702.65	12.8373	1	124
624	2812	49.1	34.5	32.3	0.743028	0.504198	1.5387	2.9306	13	37	42	1	20	24.3	0	0	0	1.09407	579.9	3.5938	1	124
625	2704	48.2	31.6	29.7	0.282313	0.387343	0.723	4.2208	10	33	36	4	25	18.4	0	0	0	0.694921	598.73	3.2633	2	125
626	3136	47.8	32.5	32.3	0.891474	0.620623	5.0649	2.8912	16	20	38	2	26	21.5	0	1	0	0.574346	419.37	4.5376	2	125
627	3128	49	35	33.9	0.649005	0.394291	0.3985	0.3941	7	30	38	5	31	27	0	1	0	0.860361	508.3	2.3903	2	125
628	2242	45.4	30.5	29.8	0.784436	0.520128	0.9857	1.7462	6	30	39	0	17	21	0	1	0	1.45109	520.6	3.0086	2	125
629	2602	46.4	32.3	30.3	0.82837	0.480957	2.8272	7.6142	10	34	43	4	25	20	0	0	0	1.64503	718.42	3.4618	2	125
630	1372	39	28.1	25.7	0.713197	0.610726	0.6191	7.234	6	30	33	3	26	20.5	0	0	0	0.629704	702.52	6.2754	2	125
631	1474	40.4	28.5	24.5	0.465368	0.257085	0.0363	0.01555	9	32	39	1	25	21.1	0	0	0	1.01494	682.1	8.858	5	126
632	3184	49.2	34	31.7	0.786177	0.34008	0.32893	0.7673	5	28	38	3	21	24.9	0	1	0	1.41184	554.1	7.3101	5	126
633	3266	49.6	32.9	32.5	0.674703	0.3711	0.30575	0.01749	8	32	39	4	26	22.5	1	1	0	1.14049	545.6	6.8296	4	127
634	2794	46.7	32	31.2	2.05306	0.364288	16.322	0.6974	14	38	40	4	26	19.5	0	0	0	0.216011	439.43	11.2455	4	127
635	2746	47.4	32.7	30.5	0.749693	0.535412	0.9716	2.7604	5	19	38	1	23	21.6	0	1	0	1.73784	454.22	6.7012	4	127
636	1964	43.3	30.2	28.1	0.5934	0.34008	0.49144	0.01926	7	31	39	2	27	21	0	0	0	0.730597	600.44	3.6983	4	127
637	2560	46.2	32.4	31.2	0.592308	0.436272	1.19881	0.2143	7	31	39	4	25	23.2	0	0	0	1.15927	349.8	3.1838	4	127
638	2706	47.3	32.7	31.2	0.773391	1.06321	0.2381	0.9425	7	26	37	3	28	21.5	0	0	0	0.789525	451.14	1.6083	4	127
639	2472	46.5	31.7	28.1	0.882067	0.586542	1.069	1.1953	7	31	40	1	19	22.6	0	0	0	1.01066	670.17	8.5668	4	127
640	2040	44.2	31.8	27.5	0.903002	0.535412	3.2421	0.6344	7	31	39	0	20	19.8	0	1	0	0.660623	597.5	4.5379	4	127
641	2928	46.1	33.7	32.6	0.589436	0.34008	0.1648	1.5084	7	31	40	0	18	20.8	0	0	0	1.13725	623.6	4.4462	2	128
642	2614	47.1	32.1	29.9	0.852041	0.605436	0.38899	0.9376	7	31	40	4	26	21.6	0	0	0	0.45069	427.87	8.9938	2	128
643	2374	47	30.5	30	0.596835	0.462787	0.0906	0.09278	9	33	40	3	28	19.5	0	0	0	1.33112	403.8	3.2243	2	128
644	2156	48.4	31.7	28	0.77401	1.16485	1.7804	10.8201	16	35	42	1	22	23	0	0	0	0.951327	542.8	6.7038	2	128
645	2284	46	32.4	30.1	0.319032	0.804648	0.1555	8.4766	18	37	38	0	23	21.5	0	0	0	0.876097	416.23	8.8076	2	128
646	2672	47.4	33	31.6	0.617123	0.434982	0.15546	0.3315	8	27	39	2	19	22.2	0	0	0	0.571366	553.87	32.9252	2	128
647	2516	47	30.7	28.7	1.01149	1.1644	2.865	16.6281	6	30	40	1	25	20.5	0	1	0	1.26601	407.32	7.8825	2	128
648	3228	47.3	33.5	32.6	0.752876	0.417964	0.33291	0.46235	7	31	36	5	29	20.4	0	0	0	0.795451	658.31	16.1955	1	129
649	2492	48.7	31.7	30.1	0.635165	0.364288	0.60753	4.3882	3	29	37	2	22	19.7	1	1	0	1.05003	437.2	7.2242	3	130
650	3590	48.8	32.4	32.3	0.711266	0.372752	0.381	0.7586	15	35	41	1	21	23.4	0	0	0	1.32276	711.18	2.7381	3	130
651	2088	44.8	30.1	28.8	0.66479	0.61394	0.27212	0.28834	15	38	38	3	26	21.1	0	0	0	0.580091	456.54	30.5288	3	130
652	2294	45.1	31.7	29	0.311742	0.524569	0.26456	0.0136	21	40	40	1	27	21.2	0	0	0	1.27896	333.98	3.5562	3	130
653	2896	49.4	34.3	33.4	0.891957	0.364288	5.471	0.8407	6	30	32	4	31	21.6	0	0	0	0.704232	511.14	22.2381	3	130

## Sheet: Variable explanation
Supplementary Table1. Dataset of maternal and household characteristics and birth outcomes of Nepalese women in the study (n=653)
Variable	Description
ID	Subject identifier
weight	Infant weight at birth, g
length	Infant length at birth, cm
hc	Infant head circumference at birth, cm
cc	Infant chest circumference at birth, cm
agp_b	Maternal serum α1-acid glycoprotein in the 1st trimester, g/L
agp_f	Maternal serum α1-acid glycoprotein in the 3rd trimester, g/L
crp_b	Maternal serum C-reactive protein in the 1st trimester, mg/L
crp_f	Maternal serum C-reactive protein in the 3rd trimester, mg/L
ga_b	Gestational age at blood draw (1st trimester), week
ga_f	Gestational age at blood draw (3rd trimester), week
bgga	Best estimated gestational age at birth, week
parity	Maternal parity
age	Maternal age, year
muac	Maternal mid-upper arm circumference at baseline, cm
read	Maternal literacy (1= yes; 0=no)
radio	Household radio ownership (1= yes; 0=no)
high_caste	Household caste (1=Brahmin or Chhertri; 0=others)
ret	Maternal serum retinol concentration, μmol/L
zinc	Maternal serum zinc concentration, μg/L
tfr	Maternal serum transferrin receptor concentration, μg/mL
alloc	Antenatal micronutrient supplementation (1=iron-folic acid; 2=multiple micronutrient; 3=iron-folic acid-zinc; 4=viatmin A (control); 5=folic acid)
cluster	Ward of residence (unit of supplementation)
